# Supplementary material for: Photoreceptor laminin drives differentiation of human pluripotent stem cells to photoreceptor progenitors that partially restore retina function
Source: Mol Ther. 2023 Jan 12;31(3):825–46. doi: 10.1016/j.ymthe.2022.12.012 (PMC10014235; doi:10.1016/j.ymthe.2022.12.012)
Supplement: Table S1. Mass spectrophotometry analysis on the identities of the retina-specific laminin isoform 523 [file mmc2.xlsx]

## Sheet: LN523
Accession	Description	Score	Coverage	# Proteins	# Unique Peptides	# Peptides	# PSMs	Area	# AAs	MW [kDa]	calc. pI
A0MZ66	Shootin-1 OS=Homo sapiens GN=SHTN1 PE=1 SV=4 - [SHOT1_HUMAN]	74.54	0.0238	1	1	1	1	40820000	631	71.6	5.33
A5YKK6	CCR4-NOT transcription complex subunit 1 OS=Homo sapiens GN=CNOT1 PE=1 SV=2 - [CNOT1_HUMAN]	23.15	0.0072	1	1	1	1	37770000	2376	266.8	7.11
A6NEH8	Putative uncharacterized protein encoded by ZNF503-AS2 OS=Homo sapiens GN=ZNF503-AS2 PE=5 SV=1 - [ZNAS2_HUMAN]	41.11	0.0308	4	1	1	1	89700000	195	20.9	11.72
O00203	AP-3 complex subunit beta-1 OS=Homo sapiens GN=AP3B1 PE=1 SV=3 - [AP3B1_HUMAN]	34.71	0.0311	2	2	2	2	8362000	1094	121.2	6.04
O00231	26S proteasome non-ATPase regulatory subunit 11 OS=Homo sapiens GN=PSMD11 PE=1 SV=3 - [PSD11_HUMAN]	57.82	0.0545	1	2	2	2	61010000	422	47.4	6.48
O00232	26S proteasome non-ATPase regulatory subunit 12 OS=Homo sapiens GN=PSMD12 PE=1 SV=3 - [PSD12_HUMAN]	249.04	0.1447	1	5	5	7	144800000	456	52.9	7.65
O00303	Eukaryotic translation initiation factor 3 subunit F OS=Homo sapiens GN=EIF3F PE=1 SV=1 - [EIF3F_HUMAN]	112.02	0.0476	1	1	1	1	54960000	357	37.5	5.45
O00410	Importin-5 OS=Homo sapiens GN=IPO5 PE=1 SV=4 - [IPO5_HUMAN]	2121.92	0.4157	1	35	35	53	888400000	1097	123.5	4.94
O00487	26S proteasome non-ATPase regulatory subunit 14 OS=Homo sapiens GN=PSMD14 PE=1 SV=1 - [PSDE_HUMAN]	71.11	0.1226	1	2	2	2	11640000	310	34.6	6.52
O14744	Protein arginine N-methyltransferase 5 OS=Homo sapiens GN=PRMT5 PE=1 SV=4 - [ANM5_HUMAN]	118.11	0.1978	1	6	6	6	84600000	637	72.6	6.29
O14776	Transcription elongation regulator 1 OS=Homo sapiens GN=TCERG1 PE=1 SV=2 - [TCRG1_HUMAN]	110.52	0.0683	1	6	6	6	84530000	1098	123.8	8.65
O14818	Proteasome subunit alpha type-7 OS=Homo sapiens GN=PSMA7 PE=1 SV=1 - [PSA7_HUMAN]	145.81	0.1895	2	3	3	3	25540000	248	27.9	8.46
O14828	Secretory carrier-associated membrane protein 3 OS=Homo sapiens GN=SCAMP3 PE=1 SV=3 - [SCAM3_HUMAN]	61.11	0.0519	1	1	1	1	16680000	347	38.3	7.64
O14929	Histone acetyltransferase type B catalytic subunit OS=Homo sapiens GN=HAT1 PE=1 SV=1 - [HAT1_HUMAN]	153.63	0.0907	1	2	2	3	160600000	419	49.5	5.69
O14980	Exportin-1 OS=Homo sapiens GN=XPO1 PE=1 SV=1 - [XPO1_HUMAN]	943.93	0.254	1	19	19	29	1117000000	1071	123.3	6.06
O15067	Phosphoribosylformylglycinamidine synthase OS=Homo sapiens GN=PFAS PE=1 SV=4 - [PUR4_HUMAN]	172.59	0.0785	1	6	6	6	96750000	1338	144.6	5.76
O15230	Laminin subunit alpha-5 OS=Homo sapiens GN=LAMA5 PE=1 SV=8 - [LAMA5_HUMAN]	163.45	0.0116	1	3	3	4	87680000	3695	399.5	7.02
O15355	Protein phosphatase 1G OS=Homo sapiens GN=PPM1G PE=1 SV=1 - [PPM1G_HUMAN]	155.16	0.1465	1	4	4	4	165600000	546	59.2	4.36
O15371	Eukaryotic translation initiation factor 3 subunit D OS=Homo sapiens GN=EIF3D PE=1 SV=1 - [EIF3D_HUMAN]	39.24	0.0237	1	1	1	1	20670000	548	63.9	6.05
O43175	D-3-phosphoglycerate dehydrogenase OS=Homo sapiens GN=PHGDH PE=1 SV=4 - [SERA_HUMAN]	337.28	0.1914	1	7	7	10	230800000	533	56.6	6.71
O43242	26S proteasome non-ATPase regulatory subunit 3 OS=Homo sapiens GN=PSMD3 PE=1 SV=2 - [PSMD3_HUMAN]	274.84	0.2697	1	10	10	10	181900000	534	60.9	8.44
O43264	Centromere/kinetochore protein zw10 homolog OS=Homo sapiens GN=ZW10 PE=1 SV=3 - [ZW10_HUMAN]	61.27	0.0205	1	1	1	1	10440000	779	88.8	6.27
O43390	Heterogeneous nuclear ribonucleoprotein R OS=Homo sapiens GN=HNRNPR PE=1 SV=1 - [HNRPR_HUMAN]	65.13	0.0427	2	2	2	2	30200000	633	70.9	8.13
O43405	Cochlin OS=Homo sapiens GN=COCH PE=1 SV=1 - [COCH_HUMAN]	100.01	0.0564	1	3	3	3	52140000	550	59.4	7.96
O43491	Band 4.1-like protein 2 OS=Homo sapiens GN=EPB41L2 PE=1 SV=1 - [E41L2_HUMAN]	53.4	0.0169	1	2	2	2	97040000	1005	112.5	5.44
O43516	WAS/WASL-interacting protein family member 1 OS=Homo sapiens GN=WIPF1 PE=1 SV=3 - [WIPF1_HUMAN]	23.41	0.0239	1	1	1	1	98740000	503	51.2	11.47
O43592	Exportin-T OS=Homo sapiens GN=XPOT PE=1 SV=2 - [XPOT_HUMAN]	153.66	0.0593	1	4	4	5	93360000	962	109.9	5.39
O43678	NADH dehydrogenase [ubiquinone] 1 alpha subcomplex subunit 2 OS=Homo sapiens GN=NDUFA2 PE=1 SV=3 - [NDUA2_HUMAN]	29.13	0.0707	1	1	1	1	59060000	99	10.9	9.57
O43707	Alpha-actinin-4 OS=Homo sapiens GN=ACTN4 PE=1 SV=2 - [ACTN4_HUMAN]	1278.47	0.4358	3	21	30	44	1278000000	911	104.8	5.44
O43719	HIV Tat-specific factor 1 OS=Homo sapiens GN=HTATSF1 PE=1 SV=1 - [HTSF1_HUMAN]	91.79	0.0238	1	2	2	3	71300000	755	85.8	4.4
O43747	AP-1 complex subunit gamma-1 OS=Homo sapiens GN=AP1G1 PE=1 SV=5 - [AP1G1_HUMAN]	129.48	0.0693	1	4	4	6	109500000	822	91.3	6.8
O43776	Asparagine--tRNA ligase, cytoplasmic OS=Homo sapiens GN=NARS PE=1 SV=1 - [SYNC_HUMAN]	25.73	0.0237	1	1	1	1	76800000	548	62.9	6.25
O60271	C-Jun-amino-terminal kinase-interacting protein 4 OS=Homo sapiens GN=SPAG9 PE=1 SV=4 - [JIP4_HUMAN]	47.34	0.0098	1	1	1	2	42250000	1321	146.1	5.15
O60343	TBC1 domain family member 4 OS=Homo sapiens GN=TBC1D4 PE=1 SV=2 - [TBCD4_HUMAN]	109.67	0.0154	1	1	1	1	10250000	1298	146.5	7.01
O60610	Protein diaphanous homolog 1 OS=Homo sapiens GN=DIAPH1 PE=1 SV=2 - [DIAP1_HUMAN]	58.09	0.0079	1	1	1	1	67820000	1272	141.3	5.41
O60678	Protein arginine N-methyltransferase 3 OS=Homo sapiens GN=PRMT3 PE=1 SV=3 - [ANM3_HUMAN]	44.63	0.0433	1	2	2	2	64140000	531	59.8	5.35
O60749	Sorting nexin-2 OS=Homo sapiens GN=SNX2 PE=1 SV=2 - [SNX2_HUMAN]	231.69	0.1349	1	4	4	6	195500000	519	58.4	5.12
O60763	General vesicular transport factor p115 OS=Homo sapiens GN=USO1 PE=1 SV=2 - [USO1_HUMAN]	211.25	0.0364	1	2	2	3	151900000	962	107.8	4.91
O60814	Histone H2B type 1-K OS=Homo sapiens GN=HIST1H2BK PE=1 SV=3 - [H2B1K_HUMAN]	714.15	0.6111	2	5	13	26	1930000000	126	13.9	10.32
O60826	Coiled-coil domain-containing protein 22 OS=Homo sapiens GN=CCDC22 PE=1 SV=1 - [CCD22_HUMAN]	29.75	0.0191	1	1	1	1	34370000	627	70.7	6.74
O60832	H/ACA ribonucleoprotein complex subunit 4 OS=Homo sapiens GN=DKC1 PE=1 SV=3 - [DKC1_HUMAN]	25.77	0.0272	1	1	1	1	22810000	514	57.6	9.42
O60841	Eukaryotic translation initiation factor 5B OS=Homo sapiens GN=EIF5B PE=1 SV=4 - [IF2P_HUMAN]	68.36	0.0426	1	2	2	2	143500000	1220	138.7	5.49
O75312	Zinc finger protein ZPR1 OS=Homo sapiens GN=ZPR1 PE=1 SV=1 - [ZPR1_HUMAN]	54.9	0.0261	1	1	1	1	8216000	459	50.9	4.73
O75367	Core histone macro-H2A.1 OS=Homo sapiens GN=H2AFY PE=1 SV=4 - [H2AY_HUMAN]	102.91	0.1505	1	3	3	3	91070000	372	39.6	9.79
O75533	Splicing factor 3B subunit 1 OS=Homo sapiens GN=SF3B1 PE=1 SV=3 - [SF3B1_HUMAN]	359.43	0.1281	1	12	12	15	203400000	1304	145.7	7.09
O75828	Carbonyl reductase [NADPH] 3 OS=Homo sapiens GN=CBR3 PE=1 SV=3 - [CBR3_HUMAN]	79.39	0.0866	2	2	2	2	47210000	277	30.8	6.18
O75882	Attractin OS=Homo sapiens GN=ATRN PE=1 SV=2 - [ATRN_HUMAN]	61.99	0.0091	1	1	1	1	50280000	1429	158.4	7.31
O94813	Slit homolog 2 protein OS=Homo sapiens GN=SLIT2 PE=1 SV=1 - [SLIT2_HUMAN]	142.38	0.0229	1	2	2	2	27360000	1529	169.8	7.06
O94829	Importin-13 OS=Homo sapiens GN=IPO13 PE=1 SV=3 - [IPO13_HUMAN]	41.86	0.0145	1	1	1	1	24960000	963	108.1	5.3
O94874	E3 UFM1-protein ligase 1 OS=Homo sapiens GN=UFL1 PE=1 SV=2 - [UFL1_HUMAN]	101.63	0.0378	1	2	2	2	38150000	794	89.5	6.79
O94973	AP-2 complex subunit alpha-2 OS=Homo sapiens GN=AP2A2 PE=1 SV=2 - [AP2A2_HUMAN]	67.08	0.0724	1	2	3	3	63070000	939	103.9	6.96
O94979	Protein transport protein Sec31A OS=Homo sapiens GN=SEC31A PE=1 SV=3 - [SC31A_HUMAN]	53.27	0.0115	1	1	1	1	165400000	1220	132.9	6.89
O94985	Calsyntenin-1 OS=Homo sapiens GN=CLSTN1 PE=1 SV=1 - [CSTN1_HUMAN]	558.11	0.208	1	10	10	15	178900000	981	109.7	4.91
O95373	Importin-7 OS=Homo sapiens GN=IPO7 PE=1 SV=1 - [IPO7_HUMAN]	693.2	0.2177	1	14	14	18	169200000	1038	119.4	4.82
O95394	Phosphoacetylglucosamine mutase OS=Homo sapiens GN=PGM3 PE=1 SV=1 - [AGM1_HUMAN]	79.61	0.0812	1	3	3	3	50860000	542	59.8	6.25
O95433	Activator of 90 kDa heat shock protein ATPase homolog 1 OS=Homo sapiens GN=AHSA1 PE=1 SV=1 - [AHSA1_HUMAN]	33.92	0.0858	1	2	2	2	49980000	338	38.3	5.53
O95490	Adhesion G protein-coupled receptor L2 OS=Homo sapiens GN=ADGRL2 PE=1 SV=2 - [AGRL2_HUMAN]	58.21	0.011	1	1	1	1	13540000	1459	163.2	6.43
O95757	Heat shock 70 kDa protein 4L OS=Homo sapiens GN=HSPA4L PE=1 SV=3 - [HS74L_HUMAN]	208.13	0.0691	1	2	5	5	360200000	839	94.5	5.88
O95782	AP-2 complex subunit alpha-1 OS=Homo sapiens GN=AP2A1 PE=1 SV=3 - [AP2A1_HUMAN]	45.35	0.0624	1	2	3	3	82280000	977	107.5	7.03
P00338	L-lactate dehydrogenase A chain OS=Homo sapiens GN=LDHA PE=1 SV=2 - [LDHA_HUMAN]	130.31	0.0422	3	1	2	2	187900000	332	36.7	8.27
P00558	Phosphoglycerate kinase 1 OS=Homo sapiens GN=PGK1 PE=1 SV=3 - [PGK1_HUMAN]	54.71	0.0767	2	2	2	2	48540000	417	44.6	8.1
P01137	Transforming growth factor beta-1 OS=Homo sapiens GN=TGFB1 PE=1 SV=2 - [TGFB1_HUMAN]	221.83	0.2718	1	6	6	6	194000000	390	44.3	8.53
P02458	Collagen alpha-1(II) chain OS=Homo sapiens GN=COL2A1 PE=1 SV=3 - [CO2A1_HUMAN]	42.82	0.0363	1	3	3	4	37670000	1487	141.7	6.92
P02545	Prelamin-A/C OS=Homo sapiens GN=LMNA PE=1 SV=1 - [LMNA_HUMAN]	86.42	0.0633	1	3	3	3	38180000	664	74.1	7.02
P02751	Fibronectin OS=Homo sapiens GN=FN1 PE=1 SV=4 - [FINC_HUMAN]	84.46	0.008	1	1	1	1	31580000	2386	262.5	5.71
P02768	Serum albumin OS=Homo sapiens GN=ALB PE=1 SV=2 - [ALBU_HUMAN]	43.27	0.0443	1	2	2	2	584200000	609	69.3	6.28
P02786	Transferrin receptor protein 1 OS=Homo sapiens GN=TFRC PE=1 SV=2 - [TFR1_HUMAN]	35.11	0.0184	1	1	1	1	148200000	760	84.8	6.61
P02787	Serotransferrin OS=Homo sapiens GN=TF PE=1 SV=3 - [TRFE_HUMAN]	505.49	0.3668	1	17	17	20	381200000	698	77	7.12
P02790	Hemopexin OS=Homo sapiens GN=HPX PE=1 SV=2 - [HEMO_HUMAN]	26.17	0.0238	1	1	1	1	26870000	462	51.6	7.02
P02794	Ferritin heavy chain OS=Homo sapiens GN=FTH1 PE=1 SV=2 - [FRIH_HUMAN]	71.72	0.0765	1	2	2	2	37350000	183	21.2	5.55
P04264	Keratin, type II cytoskeletal 1 OS=Homo sapiens GN=KRT1 PE=1 SV=6 - [K2C1_HUMAN]	261.74	0.118	1	4	4	5	46770000	644	66	8.12
P04406	Glyceraldehyde-3-phosphate dehydrogenase OS=Homo sapiens GN=GAPDH PE=1 SV=3 - [G3P_HUMAN]	612.59	0.406	1	12	12	21	1379000000	335	36	8.46
P04908	Histone H2A type 1-B/E OS=Homo sapiens GN=HIST1H2AB PE=1 SV=2 - [H2A1B_HUMAN]	185.97	0.4538	6	1	6	11	2186000000	130	14.1	11.05
P05067	Amyloid beta A4 protein OS=Homo sapiens GN=APP PE=1 SV=3 - [A4_HUMAN]	21.49	0.013	1	1	1	1	112900000	770	86.9	4.82
P05198	Eukaryotic translation initiation factor 2 subunit 1 OS=Homo sapiens GN=EIF2S1 PE=1 SV=3 - [IF2A_HUMAN]	93.3	0.0381	1	1	1	1	71300000	315	36.1	5.08
P05388	60S acidic ribosomal protein P0 OS=Homo sapiens GN=RPLP0 PE=1 SV=1 - [RLA0_HUMAN]	285.1	0.3975	2	6	6	9	149200000	317	34.3	5.97
P05455	Lupus La protein OS=Homo sapiens GN=SSB PE=1 SV=2 - [LA_HUMAN]	328.7	0.1716	1	7	7	11	312700000	408	46.8	7.12
P06733	Alpha-enolase OS=Homo sapiens GN=ENO1 PE=1 SV=2 - [ENOA_HUMAN]	616.06	0.5922	3	18	18	23	393600000	434	47.1	7.39
P06748	Nucleophosmin OS=Homo sapiens GN=NPM1 PE=1 SV=2 - [NPM_HUMAN]	754.55	0.5306	1	11	11	23	827400000	294	32.6	4.78
P06899	Histone H2B type 1-J OS=Homo sapiens GN=HIST1H2BJ PE=1 SV=3 - [H2B1J_HUMAN]	680.23	0.5873	3	1	10	24	1896000000	126	13.9	10.32
P07195	L-lactate dehydrogenase B chain OS=Homo sapiens GN=LDHB PE=1 SV=2 - [LDHB_HUMAN]	123.4	0.0778	2	1	2	3	209500000	334	36.6	6.05
P07225	Vitamin K-dependent protein S OS=Homo sapiens GN=PROS1 PE=1 SV=1 - [PROS_HUMAN]	49.23	0.0311	1	1	1	1	39870000	676	75.1	5.67
P07384	Calpain-1 catalytic subunit OS=Homo sapiens GN=CAPN1 PE=1 SV=1 - [CAN1_HUMAN]	54.12	0.0406	1	1	1	1	8580000	714	81.8	5.67
P07437	Tubulin beta chain OS=Homo sapiens GN=TUBB PE=1 SV=2 - [TBB5_HUMAN]	608.14	0.6712	8	3	16	25	444900000	444	49.6	4.89
P07814	Bifunctional glutamate/proline--tRNA ligase OS=Homo sapiens GN=EPRS PE=1 SV=5 - [SYEP_HUMAN]	79.31	0.0708	1	5	5	5	56060000	1512	170.5	7.33
P07900	Heat shock protein HSP 90-alpha OS=Homo sapiens GN=HSP90AA1 PE=1 SV=5 - [HS90A_HUMAN]	7783.43	0.6694	5	51	75	226	20720000000	732	84.6	5.02
P07910	Heterogeneous nuclear ribonucleoproteins C1/C2 OS=Homo sapiens GN=HNRNPC PE=1 SV=4 - [HNRPC_HUMAN]	94.11	0.0817	1	2	2	2	124700000	306	33.6	5.08
P0DMV8	Heat shock 70 kDa protein 1A OS=Homo sapiens GN=HSPA1A PE=1 SV=1 - [HS71A_HUMAN]	1176.84	0.4727	2	22	24	34	1206000000	641	70	5.66
P08134	Rho-related GTP-binding protein RhoC OS=Homo sapiens GN=RHOC PE=1 SV=1 - [RHOC_HUMAN]	31.66	0.0777	2	1	1	1	65710000	193	22	6.58
P08238	Heat shock protein HSP 90-beta OS=Homo sapiens GN=HSP90AB1 PE=1 SV=4 - [HS90B_HUMAN]	6107.51	0.6809	4	44	68	185	14120000000	724	83.2	5.03
P08253	72 kDa type IV collagenase OS=Homo sapiens GN=MMP2 PE=1 SV=2 - [MMP2_HUMAN]	83.2	0.05	1	2	2	2	23940000	660	73.8	5.47
P08621	U1 small nuclear ribonucleoprotein 70 kDa OS=Homo sapiens GN=SNRNP70 PE=1 SV=2 - [RU17_HUMAN]	40.39	0.016	1	1	1	1	109900000	437	51.5	9.94
P08670	Vimentin OS=Homo sapiens GN=VIM PE=1 SV=4 - [VIME_HUMAN]	81.73	0.0944	1	3	3	3	66500000	466	53.6	5.12
P08697	Alpha-2-antiplasmin OS=Homo sapiens GN=SERPINF2 PE=1 SV=3 - [A2AP_HUMAN]	45.12	0.0224	1	1	1	1	130900000	491	54.5	6.29
P08865	40S ribosomal protein SA OS=Homo sapiens GN=RPSA PE=1 SV=4 - [RSSA_HUMAN]	51.03	0.1763	1	2	2	2	20110000	295	32.8	4.87
P09874	Poly [ADP-ribose] polymerase 1 OS=Homo sapiens GN=PARP1 PE=1 SV=4 - [PARP1_HUMAN]	292.04	0.1243	1	8	8	9	141000000	1014	113	8.88
P09960	Leukotriene A-4 hydrolase OS=Homo sapiens GN=LTA4H PE=1 SV=2 - [LKHA4_HUMAN]	98.45	0.0475	1	2	2	2	93560000	611	69.2	6.18
P0C0S5	Histone H2A.Z OS=Homo sapiens GN=H2AFZ PE=1 SV=2 - [H2AZ_HUMAN]	147.23	0.2969	2	1	2	4	2852000000	128	13.5	10.58
P10155	60 kDa SS-A/Ro ribonucleoprotein OS=Homo sapiens GN=TROVE2 PE=1 SV=2 - [RO60_HUMAN]	93.33	0.0706	1	2	2	2	19290000	538	60.6	8.03
P10253	Lysosomal alpha-glucosidase OS=Homo sapiens GN=GAA PE=1 SV=4 - [LYAG_HUMAN]	113.52	0.0683	1	3	3	3	116000000	952	105.3	6
P10586	Receptor-type tyrosine-protein phosphatase F OS=Homo sapiens GN=PTPRF PE=1 SV=2 - [PTPRF_HUMAN]	265.92	0.0829	1	9	9	9	192500000	1907	212.7	6.3
P10809	60 kDa heat shock protein, mitochondrial OS=Homo sapiens GN=HSPD1 PE=1 SV=2 - [CH60_HUMAN]	323.08	0.1257	1	4	4	5	199900000	573	61	5.87
P10909	Clusterin OS=Homo sapiens GN=CLU PE=1 SV=1 - [CLUS_HUMAN]	308.65	0.3229	1	9	9	12	489100000	449	52.5	6.27
P11021	78 kDa glucose-regulated protein OS=Homo sapiens GN=HSPA5 PE=1 SV=2 - [GRP78_HUMAN]	1784.08	0.4985	2	30	31	50	1113000000	654	72.3	5.16
P11142	Heat shock cognate 71 kDa protein OS=Homo sapiens GN=HSPA8 PE=1 SV=1 - [HSP7C_HUMAN]	1553.8	0.4551	2	23	26	40	1206000000	646	70.9	5.52
P11216	Glycogen phosphorylase, brain form OS=Homo sapiens GN=PYGB PE=1 SV=5 - [PYGB_HUMAN]	67.43	0.0332	3	2	2	2	29180000	843	96.6	6.86
P11387	DNA topoisomerase 1 OS=Homo sapiens GN=TOP1 PE=1 SV=2 - [TOP1_HUMAN]	25.71	0.0183	1	1	1	2	55790000	765	90.7	9.31
P11586	C-1-tetrahydrofolate synthase, cytoplasmic OS=Homo sapiens GN=MTHFD1 PE=1 SV=3 - [C1TC_HUMAN]	106.01	0.0791	2	5	5	5	56080000	935	101.5	7.3
P11717	Cation-independent mannose-6-phosphate receptor OS=Homo sapiens GN=IGF2R PE=1 SV=3 - [MPRI_HUMAN]	89.42	0.0221	1	3	3	3	119400000	2491	274.2	5.94
P11940	Polyadenylate-binding protein 1 OS=Homo sapiens GN=PABPC1 PE=1 SV=2 - [PABP1_HUMAN]	79.88	0.0928	3	5	5	5	81430000	636	70.6	9.5
P12109	Collagen alpha-1(VI) chain OS=Homo sapiens GN=COL6A1 PE=1 SV=3 - [CO6A1_HUMAN]	248	0.0798	1	5	5	5	231500000	1028	108.5	5.43
P12277	Creatine kinase B-type OS=Homo sapiens GN=CKB PE=1 SV=1 - [KCRB_HUMAN]	71.98	0.1601	1	3	3	3	32950000	381	42.6	5.59
P12814	Alpha-actinin-1 OS=Homo sapiens GN=ACTN1 PE=1 SV=2 - [ACTN1_HUMAN]	733.7	0.2948	2	11	20	28	1115000000	892	103	5.41
P12956	X-ray repair cross-complementing protein 6 OS=Homo sapiens GN=XRCC6 PE=1 SV=2 - [XRCC6_HUMAN]	1497.81	0.5156	1	30	30	50	1417000000	609	69.8	6.64
P13010	X-ray repair cross-complementing protein 5 OS=Homo sapiens GN=XRCC5 PE=1 SV=3 - [XRCC5_HUMAN]	1266.95	0.6503	1	32	32	47	1258000000	732	82.7	5.81
P13639	Elongation factor 2 OS=Homo sapiens GN=EEF2 PE=1 SV=4 - [EF2_HUMAN]	2127.4	0.5408	1	38	38	63	807800000	858	95.3	6.83
P13645	Keratin, type I cytoskeletal 10 OS=Homo sapiens GN=KRT10 PE=1 SV=6 - [K1C10_HUMAN]	89.73	0.0325	1	1	1	1	125700000	584	58.8	5.21
P13674	Prolyl 4-hydroxylase subunit alpha-1 OS=Homo sapiens GN=P4HA1 PE=1 SV=2 - [P4HA1_HUMAN]	27.51	0.03	1	1	1	1	54690000	534	61	6.01
P13796	Plastin-2 OS=Homo sapiens GN=LCP1 PE=1 SV=6 - [PLSL_HUMAN]	26.02	0.0271	1	1	1	1	54940000	627	70.2	5.43
P13798	Acylamino-acid-releasing enzyme OS=Homo sapiens GN=APEH PE=1 SV=4 - [ACPH_HUMAN]	345.14	0.2295	1	8	8	10	360500000	732	81.2	5.48
P13861	cAMP-dependent protein kinase type II-alpha regulatory subunit OS=Homo sapiens GN=PRKAR2A PE=1 SV=2 - [KAP2_HUMAN]	70.82	0.099	1	2	2	3	178500000	404	45.5	5.07
P14324	Farnesyl pyrophosphate synthase OS=Homo sapiens GN=FDPS PE=1 SV=4 - [FPPS_HUMAN]	565.08	0.2339	1	8	8	16	597600000	419	48.2	6.15
P14543	Nidogen-1 OS=Homo sapiens GN=NID1 PE=1 SV=3 - [NID1_HUMAN]	1343.73	0.3785	1	31	31	48	2509000000	1247	136.3	5.29
P14618	Pyruvate kinase PKM OS=Homo sapiens GN=PKM PE=1 SV=4 - [KPYM_HUMAN]	873.71	0.6365	2	27	27	38	1368000000	531	57.9	7.84
P14625	Endoplasmin OS=Homo sapiens GN=HSP90B1 PE=1 SV=1 - [ENPL_HUMAN]	2478.96	0.5729	2	44	45	84	2807000000	803	92.4	4.84
P14866	Heterogeneous nuclear ribonucleoprotein L OS=Homo sapiens GN=HNRNPL PE=1 SV=2 - [HNRPL_HUMAN]	22.12	0.0492	1	1	1	1	9913000	589	64.1	8.22
P14868	Aspartate--tRNA ligase, cytoplasmic OS=Homo sapiens GN=DARS PE=1 SV=2 - [SYDC_HUMAN]	129.53	0.1058	1	4	4	4	47240000	501	57.1	6.55
P15104	Glutamine synthetase OS=Homo sapiens GN=GLUL PE=1 SV=4 - [GLNA_HUMAN]	21.28	0.0429	1	1	1	1	39380000	373	42	6.89
P15170	Eukaryotic peptide chain release factor GTP-binding subunit ERF3A OS=Homo sapiens GN=GSPT1 PE=1 SV=1 - [ERF3A_HUMAN]	34.16	0.0501	2	2	2	2	46180000	499	55.7	5.62
P15311	Ezrin OS=Homo sapiens GN=EZR PE=1 SV=4 - [EZRI_HUMAN]	91.27	0.0853	2	3	4	5	48730000	586	69.4	6.27
P15880	40S ribosomal protein S2 OS=Homo sapiens GN=RPS2 PE=1 SV=2 - [RS2_HUMAN]	158.44	0.1775	1	4	4	4	86240000	293	31.3	10.24
P16383	GC-rich sequence DNA-binding factor 2 OS=Homo sapiens GN=GCFC2 PE=1 SV=2 - [GCFC2_HUMAN]	45.33	0.032	1	1	1	1	5433000	781	89.3	5.99
P16989	Y-box-binding protein 3 OS=Homo sapiens GN=YBX3 PE=1 SV=4 - [YBOX3_HUMAN]	24.64	0.0806	1	1	2	3	125200000	372	40.1	9.77
P17655	Calpain-2 catalytic subunit OS=Homo sapiens GN=CAPN2 PE=1 SV=6 - [CAN2_HUMAN]	16.87	0.0214	1	1	1	1	117800000	700	79.9	4.98
P17987	T-complex protein 1 subunit alpha OS=Homo sapiens GN=TCP1 PE=1 SV=1 - [TCPA_HUMAN]	922.04	0.4982	1	21	21	27	295400000	556	60.3	6.11
P19338	Nucleolin OS=Homo sapiens GN=NCL PE=1 SV=3 - [NUCL_HUMAN]	2738.58	0.5423	1	38	38	70	2523000000	710	76.6	4.7
P19823	Inter-alpha-trypsin inhibitor heavy chain H2 OS=Homo sapiens GN=ITIH2 PE=1 SV=2 - [ITIH2_HUMAN]	188.33	0.0708	1	4	4	5	705900000	946	106.4	6.86
P20042	Eukaryotic translation initiation factor 2 subunit 2 OS=Homo sapiens GN=EIF2S2 PE=1 SV=2 - [IF2B_HUMAN]	61.6	0.0661	1	2	2	3	54720000	333	38.4	5.8
P20618	Proteasome subunit beta type-1 OS=Homo sapiens GN=PSMB1 PE=1 SV=2 - [PSB1_HUMAN]	106.15	0.2946	1	4	4	4	51850000	241	26.5	8.13
P20700	Lamin-B1 OS=Homo sapiens GN=LMNB1 PE=1 SV=2 - [LMNB1_HUMAN]	75.84	0.087	1	4	4	4	70350000	586	66.4	5.16
P21333	Filamin-A OS=Homo sapiens GN=FLNA PE=1 SV=4 - [FLNA_HUMAN]	1221.52	0.1828	1	34	34	41	691200000	2647	280.6	6.06
P22059	Oxysterol-binding protein 1 OS=Homo sapiens GN=OSBP PE=1 SV=1 - [OSBP1_HUMAN]	89.56	0.0384	1	2	2	2	23060000	807	89.4	7.3
P22102	Trifunctional purine biosynthetic protein adenosine-3 OS=Homo sapiens GN=GART PE=1 SV=1 - [PUR2_HUMAN]	325.21	0.1455	1	9	9	9	197700000	1010	107.7	6.7
P22234	Multifunctional protein ADE2 OS=Homo sapiens GN=PAICS PE=1 SV=3 - [PUR6_HUMAN]	615.74	0.4753	1	15	15	19	479600000	425	47	7.23
P22314	Ubiquitin-like modifier-activating enzyme 1 OS=Homo sapiens GN=UBA1 PE=1 SV=3 - [UBA1_HUMAN]	2074.25	0.4565	1	37	37	52	1444000000	1058	117.8	5.76
P23142	Fibulin-1 OS=Homo sapiens GN=FBLN1 PE=1 SV=4 - [FBLN1_HUMAN]	472.2	0.2276	1	9	9	18	794400000	703	77.2	5.22
P23381	Tryptophan--tRNA ligase, cytoplasmic OS=Homo sapiens GN=WARS PE=1 SV=2 - [SYWC_HUMAN]	62.75	0.0573	1	2	2	2	54910000	471	53.1	6.23
P23396	40S ribosomal protein S3 OS=Homo sapiens GN=RPS3 PE=1 SV=2 - [RS3_HUMAN]	106.31	0.2963	1	5	5	5	114300000	243	26.7	9.66
P23468	Receptor-type tyrosine-protein phosphatase delta OS=Homo sapiens GN=PTPRD PE=1 SV=2 - [PTPRD_HUMAN]	68.49	0.0146	1	2	2	2	39230000	1912	214.6	6.57
P23526	Adenosylhomocysteinase OS=Homo sapiens GN=AHCY PE=1 SV=4 - [SAHH_HUMAN]	157.14	0.1273	1	4	4	5	88390000	432	47.7	6.34
P24534	Elongation factor 1-beta OS=Homo sapiens GN=EEF1B2 PE=1 SV=3 - [EF1B_HUMAN]	73.41	0.1467	1	2	2	3	31340000	225	24.7	4.67
P25205	DNA replication licensing factor MCM3 OS=Homo sapiens GN=MCM3 PE=1 SV=3 - [MCM3_HUMAN]	60.49	0.0668	1	2	2	3	112000000	808	90.9	5.77
P25786	Proteasome subunit alpha type-1 OS=Homo sapiens GN=PSMA1 PE=1 SV=1 - [PSA1_HUMAN]	186.91	0.1939	1	4	4	5	206400000	263	29.5	6.61
P25787	Proteasome subunit alpha type-2 OS=Homo sapiens GN=PSMA2 PE=1 SV=2 - [PSA2_HUMAN]	68.92	0.2179	1	3	3	3	38380000	234	25.9	7.43
P25788	Proteasome subunit alpha type-3 OS=Homo sapiens GN=PSMA3 PE=1 SV=2 - [PSA3_HUMAN]	39.92	0.1765	1	3	3	3	98960000	255	28.4	5.33
P25789	Proteasome subunit alpha type-4 OS=Homo sapiens GN=PSMA4 PE=1 SV=1 - [PSA4_HUMAN]	39.76	0.0958	1	2	2	2	84190000	261	29.5	7.72
P26639	Threonine--tRNA ligase, cytoplasmic OS=Homo sapiens GN=TARS PE=1 SV=3 - [SYTC_HUMAN]	483.6	0.2296	2	13	13	18	373300000	723	83.4	6.67
P26640	Valine--tRNA ligase OS=Homo sapiens GN=VARS PE=1 SV=4 - [SYVC_HUMAN]	232.17	0.0989	1	8	8	8	177100000	1264	140.4	7.59
P26641	Elongation factor 1-gamma OS=Homo sapiens GN=EEF1G PE=1 SV=3 - [EF1G_HUMAN]	573	0.2906	1	13	13	20	929300000	437	50.1	6.67
P27348	14-3-3 protein theta OS=Homo sapiens GN=YWHAQ PE=1 SV=1 - [1433T_HUMAN]	106.8	0.1224	1	2	2	3	79060000	245	27.7	4.78
P27694	Replication protein A 70 kDa DNA-binding subunit OS=Homo sapiens GN=RPA1 PE=1 SV=2 - [RFA1_HUMAN]	117.94	0.0714	1	3	3	3	78950000	616	68.1	7.21
P27797	Calreticulin OS=Homo sapiens GN=CALR PE=1 SV=1 - [CALR_HUMAN]	384.8	0.3621	1	10	10	12	204400000	417	48.1	4.44
P28066	Proteasome subunit alpha type-5 OS=Homo sapiens GN=PSMA5 PE=1 SV=3 - [PSA5_HUMAN]	145.95	0.1411	1	2	2	4	56910000	241	26.4	4.79
P28074	Proteasome subunit beta type-5 OS=Homo sapiens GN=PSMB5 PE=1 SV=3 - [PSB5_HUMAN]	35.25	0.1445	1	3	3	3	24950000	263	28.5	6.92
P28838	Cytosol aminopeptidase OS=Homo sapiens GN=LAP3 PE=1 SV=3 - [AMPL_HUMAN]	42.79	0.0366	1	2	2	2	24820000	519	56.1	7.93
P29144	Tripeptidyl-peptidase 2 OS=Homo sapiens GN=TPP2 PE=1 SV=4 - [TPP2_HUMAN]	177.55	0.0328	1	4	4	4	63640000	1249	138.3	6.32
P29401	Transketolase OS=Homo sapiens GN=TKT PE=1 SV=3 - [TKT_HUMAN]	82.47	0.0658	1	2	2	2	20160000	623	67.8	7.66
P29692	Elongation factor 1-delta OS=Homo sapiens GN=EEF1D PE=1 SV=5 - [EF1D_HUMAN]	229.4	0.2705	1	3	3	4	208200000	281	31.1	5.01
P30050	60S ribosomal protein L12 OS=Homo sapiens GN=RPL12 PE=1 SV=1 - [RL12_HUMAN]	34.93	0.0909	1	1	1	1	42860000	165	17.8	9.42
P30153	Serine/threonine-protein phosphatase 2A 65 kDa regulatory subunit A alpha isoform OS=Homo sapiens GN=PPP2R1A PE=1 SV=4 - [2AAA_HUMAN]	710.58	0.3684	2	16	16	22	399600000	589	65.3	5.11
P30520	Adenylosuccinate synthetase isozyme 2 OS=Homo sapiens GN=ADSS PE=1 SV=3 - [PURA2_HUMAN]	82.3	0.0461	1	1	1	1	11180000	456	50.1	6.55
P30566	Adenylosuccinate lyase OS=Homo sapiens GN=ADSL PE=1 SV=2 - [PUR8_HUMAN]	335.14	0.3223	1	8	8	10	193800000	484	54.9	7.11
P31350	Ribonucleoside-diphosphate reductase subunit M2 OS=Homo sapiens GN=RRM2 PE=1 SV=1 - [RIR2_HUMAN]	24.92	0.0308	1	1	1	1	17820000	389	44.8	5.38
P31939	Bifunctional purine biosynthesis protein PURH OS=Homo sapiens GN=ATIC PE=1 SV=3 - [PUR9_HUMAN]	41.27	0.049	1	2	2	2	102400000	592	64.6	6.71
P31943	Heterogeneous nuclear ribonucleoprotein H OS=Homo sapiens GN=HNRNPH1 PE=1 SV=4 - [HNRH1_HUMAN]	69.33	0.0579	2	2	2	2	29950000	449	49.2	6.3
P31946	14-3-3 protein beta/alpha OS=Homo sapiens GN=YWHAB PE=1 SV=3 - [1433B_HUMAN]	32.38	0.065	2	1	1	1	16680000	246	28.1	4.83
P31948	Stress-induced-phosphoprotein 1 OS=Homo sapiens GN=STIP1 PE=1 SV=1 - [STIP1_HUMAN]	102.02	0.0313	1	1	1	2	52890000	543	62.6	6.8
P32119	Peroxiredoxin-2 OS=Homo sapiens GN=PRDX2 PE=1 SV=5 - [PRDX2_HUMAN]	32.2	0.0859	1	1	1	1	15530000	198	21.9	5.97
P33176	Kinesin-1 heavy chain OS=Homo sapiens GN=KIF5B PE=1 SV=1 - [KINH_HUMAN]	21.53	0.0291	1	2	2	2	34620000	963	109.6	6.51
P33991	DNA replication licensing factor MCM4 OS=Homo sapiens GN=MCM4 PE=1 SV=5 - [MCM4_HUMAN]	136.43	0.1031	1	5	5	5	57360000	863	96.5	6.74
P33993	DNA replication licensing factor MCM7 OS=Homo sapiens GN=MCM7 PE=1 SV=4 - [MCM7_HUMAN]	71.46	0.0695	1	4	4	4	56590000	719	81.3	6.46
P34932	Heat shock 70 kDa protein 4 OS=Homo sapiens GN=HSPA4 PE=1 SV=4 - [HSP74_HUMAN]	1984.82	0.5429	1	33	36	50	1370000000	840	94.3	5.19
P35241	Radixin OS=Homo sapiens GN=RDX PE=1 SV=1 - [RADI_HUMAN]	80.46	0.0703	2	2	3	3	22030000	583	68.5	6.37
P0DN79	Cystathionine beta-synthase-like protein OS=Homo sapiens GN=CBSL PE=3 SV=1 - [CBSL_HUMAN]	62.33	0.0581	1	2	2	2	33820000	551	60.5	6.65
P35556	Fibrillin-2 OS=Homo sapiens GN=FBN2 PE=1 SV=3 - [FBN2_HUMAN]	83.12	0.0247	2	3	3	3	65040000	2912	314.6	4.86
P35573	Glycogen debranching enzyme OS=Homo sapiens GN=AGL PE=1 SV=3 - [GDE_HUMAN]	36.84	0.0196	1	2	2	2	43200000	1532	174.7	6.76
P35579	Myosin-9 OS=Homo sapiens GN=MYH9 PE=1 SV=4 - [MYH9_HUMAN]	40.09	0.0209	1	3	3	3	47120000	1960	226.4	5.6
P35606	Coatomer subunit beta' OS=Homo sapiens GN=COPB2 PE=1 SV=2 - [COPB2_HUMAN]	100.77	0.1523	1	8	8	8	108100000	906	102.4	5.27
P35659	Protein DEK OS=Homo sapiens GN=DEK PE=1 SV=1 - [DEK_HUMAN]	23.73	0.032	1	1	1	1	40370000	375	42.6	8.56
P35908	Keratin, type II cytoskeletal 2 epidermal OS=Homo sapiens GN=KRT2 PE=1 SV=2 - [K22E_HUMAN]	56.12	0.0454	1	1	1	1	39990000	639	65.4	8
P36873	Serine/threonine-protein phosphatase PP1-gamma catalytic subunit OS=Homo sapiens GN=PPP1CC PE=1 SV=1 - [PP1G_HUMAN]	30.32	0.0372	2	1	1	1	17320000	323	37	6.54
P37108	Signal recognition particle 14 kDa protein OS=Homo sapiens GN=SRP14 PE=1 SV=2 - [SRP14_HUMAN]	121.76	0.2279	1	2	2	2	141500000	136	14.6	10.04
P38919	Eukaryotic initiation factor 4A-III OS=Homo sapiens GN=EIF4A3 PE=1 SV=4 - [IF4A3_HUMAN]	137.95	0.0754	1	1	2	3	235800000	411	46.8	6.73
P39023	60S ribosomal protein L3 OS=Homo sapiens GN=RPL3 PE=1 SV=2 - [RL3_HUMAN]	24.27	0.0298	2	1	1	1	19790000	403	46.1	10.18
P39748	Flap endonuclease 1 OS=Homo sapiens GN=FEN1 PE=1 SV=1 - [FEN1_HUMAN]	35.62	0.0711	1	2	2	2	84760000	380	42.6	8.62
P40227	T-complex protein 1 subunit zeta OS=Homo sapiens GN=CCT6A PE=1 SV=3 - [TCPZ_HUMAN]	200.47	0.2185	1	7	7	7	183500000	531	58	6.68
P41091	Eukaryotic translation initiation factor 2 subunit 3 OS=Homo sapiens GN=EIF2S3 PE=1 SV=3 - [IF2G_HUMAN]	108.06	0.1907	2	7	7	8	97010000	472	51.1	8.4
P41250	Glycine--tRNA ligase OS=Homo sapiens GN=GARS PE=1 SV=3 - [SYG_HUMAN]	58.65	0.0744	1	3	3	3	47780000	739	83.1	7.03
P41252	Isoleucine--tRNA ligase, cytoplasmic OS=Homo sapiens GN=IARS PE=1 SV=2 - [SYIC_HUMAN]	39.35	0.0087	1	1	1	1	73590000	1262	144.4	6.15
P42285	Superkiller viralicidic activity 2-like 2 OS=Homo sapiens GN=SKIV2L2 PE=1 SV=3 - [SK2L2_HUMAN]	169.87	0.0845	1	5	5	5	90910000	1042	117.7	6.52
P42677	40S ribosomal protein S27 OS=Homo sapiens GN=RPS27 PE=1 SV=3 - [RS27_HUMAN]	20.91	0.1548	2	1	1	1	85880000	84	9.5	9.45
P43487	Ran-specific GTPase-activating protein OS=Homo sapiens GN=RANBP1 PE=1 SV=1 - [RANG_HUMAN]	21.45	0.0547	1	1	1	2	91520000	201	23.3	5.29
P43686	26S protease regulatory subunit 6B OS=Homo sapiens GN=PSMC4 PE=1 SV=2 - [PRS6B_HUMAN]	52.23	0.0789	1	1	1	1	41140000	418	47.3	5.21
P45974	Ubiquitin carboxyl-terminal hydrolase 5 OS=Homo sapiens GN=USP5 PE=1 SV=2 - [UBP5_HUMAN]	229.95	0.1503	1	6	6	7	130600000	858	95.7	5.03
P46060	Ran GTPase-activating protein 1 OS=Homo sapiens GN=RANGAP1 PE=1 SV=1 - [RAGP1_HUMAN]	458.29	0.3986	1	15	15	17	461300000	587	63.5	4.68
P46063	ATP-dependent DNA helicase Q1 OS=Homo sapiens GN=RECQL PE=1 SV=3 - [RECQ1_HUMAN]	38.06	0.0169	1	1	1	1	35150000	649	73.4	7.88
P46777	60S ribosomal protein L5 OS=Homo sapiens GN=RPL5 PE=1 SV=3 - [RL5_HUMAN]	91.52	0.1684	1	3	3	3	45690000	297	34.3	9.72
P46781	40S ribosomal protein S9 OS=Homo sapiens GN=RPS9 PE=1 SV=3 - [RS9_HUMAN]	37.56	0.0464	1	1	1	1	22860000	194	22.6	10.65
P46940	Ras GTPase-activating-like protein IQGAP1 OS=Homo sapiens GN=IQGAP1 PE=1 SV=1 - [IQGA1_HUMAN]	741.14	0.2148	2	20	20	22	219500000	1657	189.1	6.48
P47756	F-actin-capping protein subunit beta OS=Homo sapiens GN=CAPZB PE=1 SV=4 - [CAPZB_HUMAN]	29.27	0.0361	1	1	1	1	54230000	277	31.3	5.59
P47897	Glutamine--tRNA ligase OS=Homo sapiens GN=QARS PE=1 SV=1 - [SYQ_HUMAN]	150.71	0.1329	1	6	6	7	44810000	775	87.7	7.15
P47914	60S ribosomal protein L29 OS=Homo sapiens GN=RPL29 PE=1 SV=2 - [RL29_HUMAN]	54.14	0.1384	1	3	3	4	77900000	159	17.7	11.66
P48163	NADP-dependent malic enzyme OS=Homo sapiens GN=ME1 PE=1 SV=1 - [MAOX_HUMAN]	110.6	0.1189	1	3	3	4	56970000	572	64.1	6.13
P48643	T-complex protein 1 subunit epsilon OS=Homo sapiens GN=CCT5 PE=1 SV=1 - [TCPE_HUMAN]	461.78	0.353	1	10	10	15	308000000	541	59.6	5.66
P49321	Nuclear autoantigenic sperm protein OS=Homo sapiens GN=NASP PE=1 SV=2 - [NASP_HUMAN]	115.03	0.0444	1	2	2	3	63190000	788	85.2	4.3
P49327	Fatty acid synthase OS=Homo sapiens GN=FASN PE=1 SV=3 - [FAS_HUMAN]	3079.17	0.399	1	70	70	98	860900000	2511	273.3	6.44
P49368	T-complex protein 1 subunit gamma OS=Homo sapiens GN=CCT3 PE=1 SV=4 - [TCPG_HUMAN]	593.06	0.4459	1	17	17	23	316600000	545	60.5	6.49
P49419	Alpha-aminoadipic semialdehyde dehydrogenase OS=Homo sapiens GN=ALDH7A1 PE=1 SV=5 - [AL7A1_HUMAN]	30.73	0.0204	1	1	1	1	22740000	539	58.5	7.99
P49588	Alanine--tRNA ligase, cytoplasmic OS=Homo sapiens GN=AARS PE=1 SV=2 - [SYAC_HUMAN]	515.12	0.282	1	17	17	17	316100000	968	106.7	5.53
P49589	Cysteine--tRNA ligase, cytoplasmic OS=Homo sapiens GN=CARS PE=1 SV=3 - [SYCC_HUMAN]	276.42	0.2126	1	12	12	14	182200000	748	85.4	6.76
P49591	Serine--tRNA ligase, cytoplasmic OS=Homo sapiens GN=SARS PE=1 SV=3 - [SYSC_HUMAN]	130.42	0.144	1	5	5	5	43200000	514	58.7	6.43
P49721	Proteasome subunit beta type-2 OS=Homo sapiens GN=PSMB2 PE=1 SV=1 - [PSB2_HUMAN]	38.81	0.0746	1	1	1	1	64400000	201	22.8	7.02
P49736	DNA replication licensing factor MCM2 OS=Homo sapiens GN=MCM2 PE=1 SV=4 - [MCM2_HUMAN]	100.1	0.0575	1	4	4	4	76140000	904	101.8	5.52
P50454	Serpin H1 OS=Homo sapiens GN=SERPINH1 PE=1 SV=2 - [SERPH_HUMAN]	47.15	0.0526	1	1	1	1	74260000	418	46.4	8.69
P50502	Hsc70-interacting protein OS=Homo sapiens GN=ST13 PE=1 SV=2 - [F10A1_HUMAN]	185.02	0.2683	3	6	6	8	251200000	369	41.3	5.27
P50570	Dynamin-2 OS=Homo sapiens GN=DNM2 PE=1 SV=2 - [DYN2_HUMAN]	51.66	0.0207	2	1	2	2	37870000	870	98	7.44
P50990	T-complex protein 1 subunit theta OS=Homo sapiens GN=CCT8 PE=1 SV=4 - [TCPQ_HUMAN]	762.4	0.4653	1	19	19	23	541800000	548	59.6	5.6
P50991	T-complex protein 1 subunit delta OS=Homo sapiens GN=CCT4 PE=1 SV=4 - [TCPD_HUMAN]	650.27	0.4434	1	16	16	20	153400000	539	57.9	7.83
P51610	Host cell factor 1 OS=Homo sapiens GN=HCFC1 PE=1 SV=2 - [HCFC1_HUMAN]	77.06	0.0152	1	1	1	1	62200000	2035	208.6	7.46
P51665	26S proteasome non-ATPase regulatory subunit 7 OS=Homo sapiens GN=PSMD7 PE=1 SV=2 - [PSMD7_HUMAN]	108.51	0.1574	1	3	3	3	118100000	324	37	6.77
P52209	6-phosphogluconate dehydrogenase, decarboxylating OS=Homo sapiens GN=PGD PE=1 SV=3 - [6PGD_HUMAN]	144.05	0.1304	1	4	4	4	282400000	483	53.1	7.23
P52272	Heterogeneous nuclear ribonucleoprotein M OS=Homo sapiens GN=HNRNPM PE=1 SV=3 - [HNRPM_HUMAN]	30.69	0.0192	1	1	1	1	38370000	730	77.5	8.7
P52292	Importin subunit alpha-1 OS=Homo sapiens GN=KPNA2 PE=1 SV=1 - [IMA1_HUMAN]	394.49	0.2552	1	8	8	10	204300000	529	57.8	5.4
P52701	DNA mismatch repair protein Msh6 OS=Homo sapiens GN=MSH6 PE=1 SV=2 - [MSH6_HUMAN]	23.13	0.0213	1	1	1	1	27070000	1360	152.7	6.9
P52788	Spermine synthase OS=Homo sapiens GN=SMS PE=1 SV=2 - [SPSY_HUMAN]	26.23	0.0738	1	1	1	1	4625000	366	41.2	5.02
P53396	ATP-citrate synthase OS=Homo sapiens GN=ACLY PE=1 SV=3 - [ACLY_HUMAN]	1739.81	0.4151	1	39	39	61	761100000	1101	120.8	7.33
P53618	Coatomer subunit beta OS=Homo sapiens GN=COPB1 PE=1 SV=3 - [COPB_HUMAN]	158.17	0.1322	1	6	6	7	225800000	953	107.1	6.05
P53621	Coatomer subunit alpha OS=Homo sapiens GN=COPA PE=1 SV=2 - [COPA_HUMAN]	37.23	0.0507	1	3	3	3	69100000	1224	138.3	7.66
P53992	Protein transport protein Sec24C OS=Homo sapiens GN=SEC24C PE=1 SV=3 - [SC24C_HUMAN]	55.41	0.0119	1	1	1	1	46340000	1094	118.2	7.06
P54136	Arginine--tRNA ligase, cytoplasmic OS=Homo sapiens GN=RARS PE=1 SV=2 - [SYRC_HUMAN]	326.99	0.2667	1	13	13	15	142900000	660	75.3	6.68
P54578	Ubiquitin carboxyl-terminal hydrolase 14 OS=Homo sapiens GN=USP14 PE=1 SV=3 - [UBP14_HUMAN]	96.78	0.0445	1	2	2	2	101100000	494	56	5.3
P55010	Eukaryotic translation initiation factor 5 OS=Homo sapiens GN=EIF5 PE=1 SV=2 - [IF5_HUMAN]	56.53	0.0626	1	2	2	2	90110000	431	49.2	5.58
P55060	Exportin-2 OS=Homo sapiens GN=CSE1L PE=1 SV=3 - [XPO2_HUMAN]	891.63	0.3841	1	28	28	34	727500000	971	110.3	5.77
P55072	Transitional endoplasmic reticulum ATPase OS=Homo sapiens GN=VCP PE=1 SV=4 - [TERA_HUMAN]	2062.18	0.5732	2	41	41	63	953600000	806	89.3	5.26
P55209	Nucleosome assembly protein 1-like 1 OS=Homo sapiens GN=NAP1L1 PE=1 SV=1 - [NP1L1_HUMAN]	165.29	0.2302	1	3	5	7	181500000	391	45.3	4.46
P55268	Laminin subunit beta-2 OS=Homo sapiens GN=LAMB2 PE=1 SV=2 - [LAMB2_HUMAN]	226.03	0.0656	1	7	7	7	163400000	1798	195.9	6.52
P55786	Puromycin-sensitive aminopeptidase OS=Homo sapiens GN=NPEPPS PE=1 SV=2 - [PSA_HUMAN]	2178.11	0.5604	2	48	48	74	1621000000	919	103.2	5.72
P55884	Eukaryotic translation initiation factor 3 subunit B OS=Homo sapiens GN=EIF3B PE=1 SV=3 - [EIF3B_HUMAN]	381.11	0.1855	1	12	12	15	282100000	814	92.4	5
P56192	Methionine--tRNA ligase, cytoplasmic OS=Homo sapiens GN=MARS PE=1 SV=2 - [SYMC_HUMAN]	36.52	0.0556	1	4	4	4	67380000	900	101.1	6.16
P56377	AP-1 complex subunit sigma-2 OS=Homo sapiens GN=AP1S2 PE=1 SV=1 - [AP1S2_HUMAN]	97.21	0.2166	1	3	3	3	41110000	157	18.6	5.47
P56537	Eukaryotic translation initiation factor 6 OS=Homo sapiens GN=EIF6 PE=1 SV=1 - [IF6_HUMAN]	29.27	0.0408	1	1	1	1	38190000	245	26.6	4.68
P60228	Eukaryotic translation initiation factor 3 subunit E OS=Homo sapiens GN=EIF3E PE=1 SV=1 - [EIF3E_HUMAN]	41.14	0.0315	1	1	1	1	24630000	445	52.2	6.04
P60709	Actin, cytoplasmic 1 OS=Homo sapiens GN=ACTB PE=1 SV=1 - [ACTB_HUMAN]	1365.32	0.6187	10	14	16	42	2358000000	375	41.7	5.48
P60842	Eukaryotic initiation factor 4A-I OS=Homo sapiens GN=EIF4A1 PE=1 SV=1 - [IF4A1_HUMAN]	364.76	0.2956	1	4	9	13	274100000	406	46.1	5.48
P60900	Proteasome subunit alpha type-6 OS=Homo sapiens GN=PSMA6 PE=1 SV=1 - [PSA6_HUMAN]	103.22	0.126	1	2	2	2	94450000	246	27.4	6.76
P60953	Cell division control protein 42 homolog OS=Homo sapiens GN=CDC42 PE=1 SV=2 - [CDC42_HUMAN]	65.27	0.0838	1	1	1	1	79850000	191	21.2	6.55
P61081	NEDD8-conjugating enzyme Ubc12 OS=Homo sapiens GN=UBE2M PE=1 SV=1 - [UBC12_HUMAN]	98.54	0.1858	1	4	4	4	131900000	183	20.9	7.69
P61158	Actin-related protein 3 OS=Homo sapiens GN=ACTR3 PE=1 SV=3 - [ARP3_HUMAN]	24.76	0.0263	1	1	1	1	13470000	418	47.3	5.88
P61201	COP9 signalosome complex subunit 2 OS=Homo sapiens GN=COPS2 PE=1 SV=1 - [CSN2_HUMAN]	77.22	0.14	1	4	4	5	119300000	443	51.6	5.53
P61289	Proteasome activator complex subunit 3 OS=Homo sapiens GN=PSME3 PE=1 SV=1 - [PSME3_HUMAN]	105.81	0.2323	1	4	4	4	54560000	254	29.5	5.95
P61978	Heterogeneous nuclear ribonucleoprotein K OS=Homo sapiens GN=HNRNPK PE=1 SV=1 - [HNRPK_HUMAN]	124.17	0.067	1	3	3	4	49100000	463	50.9	5.54
P62191	26S protease regulatory subunit 4 OS=Homo sapiens GN=PSMC1 PE=1 SV=1 - [PRS4_HUMAN]	43.14	0.0273	1	1	1	1	30060000	440	49.2	6.21
P62258	14-3-3 protein epsilon OS=Homo sapiens GN=YWHAE PE=1 SV=1 - [1433E_HUMAN]	92.84	0.2039	1	3	3	3	36410000	255	29.2	4.74
P62266	40S ribosomal protein S23 OS=Homo sapiens GN=RPS23 PE=1 SV=3 - [RS23_HUMAN]	21.22	0.1329	1	1	1	1	85480000	143	15.8	10.49
P62304	Small nuclear ribonucleoprotein E OS=Homo sapiens GN=SNRPE PE=1 SV=1 - [RUXE_HUMAN]	28.54	0.1739	1	1	1	1	342800000	92	10.8	9.44
P62306	Small nuclear ribonucleoprotein F OS=Homo sapiens GN=SNRPF PE=1 SV=1 - [RUXF_HUMAN]	55.57	0.1512	1	1	1	1	23200000	86	9.7	4.67
P62314	Small nuclear ribonucleoprotein Sm D1 OS=Homo sapiens GN=SNRPD1 PE=1 SV=1 - [SMD1_HUMAN]	138.65	0.3361	1	4	4	5	136300000	119	13.3	11.56
P62333	26S protease regulatory subunit 10B OS=Homo sapiens GN=PSMC6 PE=1 SV=1 - [PRS10_HUMAN]	34.69	0.0334	1	1	1	1	26920000	389	44.1	7.49
P62753	40S ribosomal protein S6 OS=Homo sapiens GN=RPS6 PE=1 SV=1 - [RS6_HUMAN]	93.88	0.2651	1	4	4	4	60970000	249	28.7	10.84
P62805	Histone H4 OS=Homo sapiens GN=HIST1H4A PE=1 SV=2 - [H4_HUMAN]	724.55	0.6602	1	14	14	29	1892000000	103	11.4	11.36
P62826	GTP-binding nuclear protein Ran OS=Homo sapiens GN=RAN PE=1 SV=3 - [RAN_HUMAN]	168.62	0.3472	1	7	7	7	195300000	216	24.4	7.49
P62851	40S ribosomal protein S25 OS=Homo sapiens GN=RPS25 PE=1 SV=1 - [RS25_HUMAN]	50.64	0.08	1	1	1	1	52200000	125	13.7	10.11
P62913	60S ribosomal protein L11 OS=Homo sapiens GN=RPL11 PE=1 SV=2 - [RL11_HUMAN]	24.22	0.0955	1	1	1	1	55310000	178	20.2	9.6
P62937	Peptidyl-prolyl cis-trans isomerase A OS=Homo sapiens GN=PPIA PE=1 SV=2 - [PPIA_HUMAN]	20.14	0.1091	1	1	1	1	21880000	165	18	7.81
P63000	Ras-related C3 botulinum toxin substrate 1 OS=Homo sapiens GN=RAC1 PE=1 SV=1 - [RAC1_HUMAN]	84.38	0.1406	3	3	3	3	52720000	192	21.4	8.5
P63010	AP-2 complex subunit beta OS=Homo sapiens GN=AP2B1 PE=1 SV=1 - [AP2B1_HUMAN]	47	0.0331	1	2	2	2	29960000	937	104.5	5.38
P63104	14-3-3 protein zeta/delta OS=Homo sapiens GN=YWHAZ PE=1 SV=1 - [1433Z_HUMAN]	111.5	0.1796	1	3	3	3	53920000	245	27.7	4.79
P63167	Dynein light chain 1, cytoplasmic OS=Homo sapiens GN=DYNLL1 PE=1 SV=1 - [DYL1_HUMAN]	26.82	0.1236	2	1	1	1	30900000	89	10.4	7.4
P63244	Receptor of activated protein C kinase 1 OS=Homo sapiens GN=RACK1 PE=1 SV=3 - [RACK1_HUMAN]	40.96	0.0662	1	2	2	2	35990000	317	35.1	7.69
P67809	Nuclease-sensitive element-binding protein 1 OS=Homo sapiens GN=YBX1 PE=1 SV=3 - [YBOX1_HUMAN]	279.68	0.5154	1	8	9	12	324700000	324	35.9	9.88
P67936	Tropomyosin alpha-4 chain OS=Homo sapiens GN=TPM4 PE=1 SV=3 - [TPM4_HUMAN]	58.24	0.121	4	3	3	3	138000000	248	28.5	4.69
P68104	Elongation factor 1-alpha 1 OS=Homo sapiens GN=EEF1A1 PE=1 SV=1 - [EF1A1_HUMAN]	539.67	0.3939	3	11	11	18	432700000	462	50.1	9.01
P68363	Tubulin alpha-1B chain OS=Homo sapiens GN=TUBA1B PE=1 SV=1 - [TBA1B_HUMAN]	615.72	0.459	8	20	20	26	539300000	451	50.1	5.06
P68371	Tubulin beta-4B chain OS=Homo sapiens GN=TUBB4B PE=1 SV=1 - [TBB4B_HUMAN]	473.23	0.5618	6	1	13	21	344700000	445	49.8	4.89
P68431	Histone H3.1 OS=Homo sapiens GN=HIST1H3A PE=1 SV=2 - [H31_HUMAN]	368.73	0.6103	3	2	12	21	2842000000	136	15.4	11.12
P69849	Nodal modulator 3 OS=Homo sapiens GN=NOMO3 PE=3 SV=2 - [NOMO3_HUMAN]	34.77	0.0082	3	1	1	1	35540000	1222	134	5.67
P78371	T-complex protein 1 subunit beta OS=Homo sapiens GN=CCT2 PE=1 SV=4 - [TCPB_HUMAN]	1230.05	0.6841	1	25	25	33	383200000	535	57.5	6.46
P78527	DNA-dependent protein kinase catalytic subunit OS=Homo sapiens GN=PRKDC PE=1 SV=3 - [PRKDC_HUMAN]	388.4	0.0504	1	15	15	15	88640000	4128	468.8	7.12
P84090	Enhancer of rudimentary homolog OS=Homo sapiens GN=ERH PE=1 SV=1 - [ERH_HUMAN]	78.08	0.1635	1	1	1	1	12260000	104	12.3	5.92
P84098	60S ribosomal protein L19 OS=Homo sapiens GN=RPL19 PE=1 SV=1 - [RL19_HUMAN]	201.62	0.2296	1	6	6	7	132400000	196	23.5	11.47
P84243	Histone H3.3 OS=Homo sapiens GN=H3F3A PE=1 SV=2 - [H33_HUMAN]	316.04	0.6103	3	1	11	20	2842000000	136	15.3	11.27
Q00610	Clathrin heavy chain 1 OS=Homo sapiens GN=CLTC PE=1 SV=5 - [CLH1_HUMAN]	880.18	0.2179	2	23	23	28	435300000	1675	191.5	5.69
Q00839	Heterogeneous nuclear ribonucleoprotein U OS=Homo sapiens GN=HNRNPU PE=1 SV=6 - [HNRPU_HUMAN]	173.3	0.0921	1	6	6	8	83660000	825	90.5	6
Q01105	Protein SET OS=Homo sapiens GN=SET PE=1 SV=3 - [SET_HUMAN]	42.98	0.1207	2	2	2	3	180900000	290	33.5	4.32
Q01433	AMP deaminase 2 OS=Homo sapiens GN=AMPD2 PE=1 SV=2 - [AMPD2_HUMAN]	145.47	0.091	1	7	7	7	139900000	879	100.6	6.93
Q01518	Adenylyl cyclase-associated protein 1 OS=Homo sapiens GN=CAP1 PE=1 SV=5 - [CAP1_HUMAN]	231.59	0.2821	1	9	9	13	419300000	475	51.9	8.06
Q01813	ATP-dependent 6-phosphofructokinase, platelet type OS=Homo sapiens GN=PFKP PE=1 SV=2 - [PFKAP_HUMAN]	37.24	0.014	1	1	1	1	28150000	784	85.5	7.55
Q02790	Peptidyl-prolyl cis-trans isomerase FKBP4 OS=Homo sapiens GN=FKBP4 PE=1 SV=3 - [FKBP4_HUMAN]	82.11	0.2571	1	5	5	6	124400000	459	51.8	5.43
Q02878	60S ribosomal protein L6 OS=Homo sapiens GN=RPL6 PE=1 SV=3 - [RL6_HUMAN]	33.26	0.0694	1	1	1	1	108500000	288	32.7	10.58
Q04637	Eukaryotic translation initiation factor 4 gamma 1 OS=Homo sapiens GN=EIF4G1 PE=1 SV=4 - [IF4G1_HUMAN]	123.42	0.0688	2	5	5	7	76100000	1599	175.4	5.33
Q05193	Dynamin-1 OS=Homo sapiens GN=DNM1 PE=1 SV=2 - [DYN1_HUMAN]	42	0.0208	1	1	2	2	28470000	864	97.3	7.17
Q06210	Glutamine--fructose-6-phosphate aminotransferase [isomerizing] 1 OS=Homo sapiens GN=GFPT1 PE=1 SV=3 - [GFPT1_HUMAN]	36.1	0.0515	2	2	2	2	56030000	699	78.8	7.11
Q06481	Amyloid-like protein 2 OS=Homo sapiens GN=APLP2 PE=1 SV=2 - [APLP2_HUMAN]	48.87	0.0341	1	2	2	2	14340000	763	86.9	4.79
Q06830	Peroxiredoxin-1 OS=Homo sapiens GN=PRDX1 PE=1 SV=1 - [PRDX1_HUMAN]	50.98	0.1156	1	1	2	2	107700000	199	22.1	8.13
Q08211	ATP-dependent RNA helicase A OS=Homo sapiens GN=DHX9 PE=1 SV=4 - [DHX9_HUMAN]	63.58	0.0094	1	1	1	1	53060000	1270	140.9	6.84
Q08380	Galectin-3-binding protein OS=Homo sapiens GN=LGALS3BP PE=1 SV=1 - [LG3BP_HUMAN]	349.41	0.2274	1	7	7	8	43640000	585	65.3	5.27
Q08945	FACT complex subunit SSRP1 OS=Homo sapiens GN=SSRP1 PE=1 SV=1 - [SSRP1_HUMAN]	239.29	0.1749	1	7	7	9	169800000	709	81	6.87
Q09161	Nuclear cap-binding protein subunit 1 OS=Homo sapiens GN=NCBP1 PE=1 SV=1 - [NCBP1_HUMAN]	67.91	0.0443	1	3	3	3	25780000	790	91.8	6.43
Q09328	Alpha-1,6-mannosylglycoprotein 6-beta-N-acetylglucosaminyltransferase A OS=Homo sapiens GN=MGAT5 PE=2 SV=1 - [MGT5A_HUMAN]	113.68	0.0432	1	2	2	3	133500000	741	84.5	8.12
Q10567	AP-1 complex subunit beta-1 OS=Homo sapiens GN=AP1B1 PE=1 SV=2 - [AP1B1_HUMAN]	48.97	0.0232	1	2	2	2	91380000	949	104.6	5.06
Q10570	Cleavage and polyadenylation specificity factor subunit 1 OS=Homo sapiens GN=CPSF1 PE=1 SV=2 - [CPSF1_HUMAN]	79.76	0.0118	1	1	1	1	46270000	1443	160.8	6.4
Q12874	Splicing factor 3A subunit 3 OS=Homo sapiens GN=SF3A3 PE=1 SV=1 - [SF3A3_HUMAN]	45.44	0.0299	1	1	1	2	45030000	501	58.8	5.38
Q12904	Aminoacyl tRNA synthase complex-interacting multifunctional protein 1 OS=Homo sapiens GN=AIMP1 PE=1 SV=2 - [AIMP1_HUMAN]	26.24	0.0577	1	1	1	1	33310000	312	34.3	8.43
Q12905	Interleukin enhancer-binding factor 2 OS=Homo sapiens GN=ILF2 PE=1 SV=2 - [ILF2_HUMAN]	743.62	0.4897	1	13	13	19	671600000	390	43	5.26
Q12906	Interleukin enhancer-binding factor 3 OS=Homo sapiens GN=ILF3 PE=1 SV=3 - [ILF3_HUMAN]	1214.16	0.406	2	26	26	38	1803000000	894	95.3	8.76
Q13098	COP9 signalosome complex subunit 1 OS=Homo sapiens GN=GPS1 PE=1 SV=4 - [CSN1_HUMAN]	327.12	0.3381	1	12	12	15	120700000	491	55.5	6.74
Q13144	Translation initiation factor eIF-2B subunit epsilon OS=Homo sapiens GN=EIF2B5 PE=1 SV=3 - [EI2BE_HUMAN]	27.35	0.0111	1	1	1	1		721	80.3	5.08
Q13148	TAR DNA-binding protein 43 OS=Homo sapiens GN=TARDBP PE=1 SV=1 - [TADBP_HUMAN]	87.56	0.0435	1	1	1	1	32260000	414	44.7	6.19
Q13162	Peroxiredoxin-4 OS=Homo sapiens GN=PRDX4 PE=1 SV=1 - [PRDX4_HUMAN]	152.73	0.1661	1	2	3	6	189000000	271	30.5	6.29
Q13185	Chromobox protein homolog 3 OS=Homo sapiens GN=CBX3 PE=1 SV=4 - [CBX3_HUMAN]	26.36	0.0656	1	1	1	1	36980000	183	20.8	5.33
Q13200	26S proteasome non-ATPase regulatory subunit 2 OS=Homo sapiens GN=PSMD2 PE=1 SV=3 - [PSMD2_HUMAN]	120.75	0.0562	1	3	3	4	94970000	908	100.1	5.2
Q13263	Transcription intermediary factor 1-beta OS=Homo sapiens GN=TRIM28 PE=1 SV=5 - [TIF1B_HUMAN]	2047.24	0.6335	1	33	33	63	1785000000	835	88.5	5.77
Q13308	Inactive tyrosine-protein kinase 7 OS=Homo sapiens GN=PTK7 PE=1 SV=2 - [PTK7_HUMAN]	75.33	0.0654	1	3	3	3	69370000	1070	118.3	7.09
Q13332	Receptor-type tyrosine-protein phosphatase S OS=Homo sapiens GN=PTPRS PE=1 SV=3 - [PTPRS_HUMAN]	67	0.0067	1	1	1	1	29030000	1948	216.9	6.46
Q13347	Eukaryotic translation initiation factor 3 subunit I OS=Homo sapiens GN=EIF3I PE=1 SV=1 - [EIF3I_HUMAN]	21.52	0.0338	1	1	1	1	41920000	325	36.5	5.64
Q13409	Cytoplasmic dynein 1 intermediate chain 2 OS=Homo sapiens GN=DYNC1I2 PE=1 SV=3 - [DC1I2_HUMAN]	71.43	0.0329	1	1	1	1	50680000	638	71.4	5.2
Q13596	Sorting nexin-1 OS=Homo sapiens GN=SNX1 PE=1 SV=3 - [SNX1_HUMAN]	75.14	0.0307	1	1	1	1	33010000	522	59	5.15
Q13616	Cullin-1 OS=Homo sapiens GN=CUL1 PE=1 SV=2 - [CUL1_HUMAN]	211.58	0.1044	1	5	5	7	81380000	776	89.6	8
Q13617	Cullin-2 OS=Homo sapiens GN=CUL2 PE=1 SV=2 - [CUL2_HUMAN]	101.05	0.0899	1	4	4	4	59060000	745	86.9	6.92
Q13618	Cullin-3 OS=Homo sapiens GN=CUL3 PE=1 SV=2 - [CUL3_HUMAN]	163.87	0.0977	1	6	6	6	360200000	768	88.9	8.48
Q13619	Cullin-4A OS=Homo sapiens GN=CUL4A PE=1 SV=3 - [CUL4A_HUMAN]	103.75	0.0514	1	1	3	3	63280000	759	87.6	8.13
Q13620	Cullin-4B OS=Homo sapiens GN=CUL4B PE=1 SV=4 - [CUL4B_HUMAN]	216.6	0.1512	1	6	8	9	79690000	913	103.9	7.37
Q13838	Spliceosome RNA helicase DDX39B OS=Homo sapiens GN=DDX39B PE=1 SV=1 - [DX39B_HUMAN]	71.49	0.1121	2	3	3	3	117000000	428	49	5.67
Q13867	Bleomycin hydrolase OS=Homo sapiens GN=BLMH PE=1 SV=1 - [BLMH_HUMAN]	152.11	0.1648	1	5	5	6	477800000	455	52.5	6.27
Q14008	Cytoskeleton-associated protein 5 OS=Homo sapiens GN=CKAP5 PE=1 SV=3 - [CKAP5_HUMAN]	319.56	0.126	1	16	16	17	193800000	2032	225.4	7.8
Q14103	Heterogeneous nuclear ribonucleoprotein D0 OS=Homo sapiens GN=HNRNPD PE=1 SV=1 - [HNRPD_HUMAN]	139.52	0.1296	1	3	3	5	106700000	355	38.4	7.81
Q14112	Nidogen-2 OS=Homo sapiens GN=NID2 PE=1 SV=3 - [NID2_HUMAN]	20.08	0.0131	1	1	1	1	19350000	1375	151.2	5.29
Q14141	Septin-6 OS=Homo sapiens GN=SEPT6 PE=1 SV=4 - [SEPT6_HUMAN]	54.31	0.0484	1	1	1	1	60870000	434	49.7	6.67
Q14152	Eukaryotic translation initiation factor 3 subunit A OS=Homo sapiens GN=EIF3A PE=1 SV=1 - [EIF3A_HUMAN]	100.1	0.0724	1	6	6	6	74490000	1382	166.5	6.79
Q14204	Cytoplasmic dynein 1 heavy chain 1 OS=Homo sapiens GN=DYNC1H1 PE=1 SV=5 - [DYHC1_HUMAN]	107.51	0.0101	1	3	3	3	27470000	4646	532.1	6.4
Q14232	Translation initiation factor eIF-2B subunit alpha OS=Homo sapiens GN=EIF2B1 PE=1 SV=1 - [EI2BA_HUMAN]	58.38	0.0361	1	1	1	1	19430000	305	33.7	7.33
Q14240	Eukaryotic initiation factor 4A-II OS=Homo sapiens GN=EIF4A2 PE=1 SV=2 - [IF4A2_HUMAN]	244.88	0.1867	1	1	6	9	241000000	407	46.4	5.48
Q14566	DNA replication licensing factor MCM6 OS=Homo sapiens GN=MCM6 PE=1 SV=1 - [MCM6_HUMAN]	83.2	0.1267	1	6	6	6	83540000	821	92.8	5.41
Q14669	E3 ubiquitin-protein ligase TRIP12 OS=Homo sapiens GN=TRIP12 PE=1 SV=1 - [TRIPC_HUMAN]	33.3	0.007	1	1	1	1	11920000	1992	220.3	8.48
Q14683	Structural maintenance of chromosomes protein 1A OS=Homo sapiens GN=SMC1A PE=1 SV=2 - [SMC1A_HUMAN]	20.26	0.0114	1	1	1	1	33370000	1233	143.1	7.64
Q14697	Neutral alpha-glucosidase AB OS=Homo sapiens GN=GANAB PE=1 SV=3 - [GANAB_HUMAN]	517.1	0.2489	1	14	14	22	337000000	944	106.8	6.14
Q14766	Latent-transforming growth factor beta-binding protein 1 OS=Homo sapiens GN=LTBP1 PE=1 SV=4 - [LTBP1_HUMAN]	94.26	0.0308	1	4	4	4	58900000	1721	186.7	5.96
Q14839	Chromodomain-helicase-DNA-binding protein 4 OS=Homo sapiens GN=CHD4 PE=1 SV=2 - [CHD4_HUMAN]	40.7	0.0089	1	1	1	1	43220000	1912	217.9	5.86
Q14974	Importin subunit beta-1 OS=Homo sapiens GN=KPNB1 PE=1 SV=2 - [IMB1_HUMAN]	1417.68	0.4224	1	30	30	48	1389000000	876	97.1	4.78
Q14C86	GTPase-activating protein and VPS9 domain-containing protein 1 OS=Homo sapiens GN=GAPVD1 PE=1 SV=2 - [GAPD1_HUMAN]	27.18	0.0081	1	1	1	1	10200000	1478	164.9	5.22
Q14CX7	N-alpha-acetyltransferase 25, NatB auxiliary subunit OS=Homo sapiens GN=NAA25 PE=1 SV=1 - [NAA25_HUMAN]	38.52	0.0586	1	4	4	4	48400000	972	112.2	6.64
Q15008	26S proteasome non-ATPase regulatory subunit 6 OS=Homo sapiens GN=PSMD6 PE=1 SV=1 - [PSMD6_HUMAN]	25.74	0.0437	1	1	1	1	421100000	389	45.5	5.62
Q15019	Septin-2 OS=Homo sapiens GN=SEPT2 PE=1 SV=1 - [SEPT2_HUMAN]	85.24	0.0914	1	2	2	2	45100000	361	41.5	6.6
Q15020	Squamous cell carcinoma antigen recognized by T-cells 3 OS=Homo sapiens GN=SART3 PE=1 SV=1 - [SART3_HUMAN]	179.64	0.0831	1	5	5	5	45690000	963	109.9	5.57
Q15029	116 kDa U5 small nuclear ribonucleoprotein component OS=Homo sapiens GN=EFTUD2 PE=1 SV=1 - [U5S1_HUMAN]	45.56	0.0267	1	2	2	2	80000000	972	109.4	5
Q15046	Lysine--tRNA ligase OS=Homo sapiens GN=KARS PE=1 SV=3 - [SYK_HUMAN]	32.33	0.0419	1	2	2	2	54770000	597	68	6.35
Q15233	Non-POU domain-containing octamer-binding protein OS=Homo sapiens GN=NONO PE=1 SV=4 - [NONO_HUMAN]	142.08	0.0977	1	3	3	3	62330000	471	54.2	8.95
Q15365	Poly(rC)-binding protein 1 OS=Homo sapiens GN=PCBP1 PE=1 SV=2 - [PCBP1_HUMAN]	70	0.1011	1	1	2	2	36410000	356	37.5	7.09
Q15366	Poly(rC)-binding protein 2 OS=Homo sapiens GN=PCBP2 PE=1 SV=1 - [PCBP2_HUMAN]	160.55	0.1041	2	2	3	3	71950000	365	38.6	6.79
Q15393	Splicing factor 3B subunit 3 OS=Homo sapiens GN=SF3B3 PE=1 SV=4 - [SF3B3_HUMAN]	88.37	0.0789	1	5	5	6	80760000	1217	135.5	5.26
Q15424	Scaffold attachment factor B1 OS=Homo sapiens GN=SAFB PE=1 SV=4 - [SAFB1_HUMAN]	22.9	0.0153	1	1	1	1	23460000	915	102.6	5.47
Q15459	Splicing factor 3A subunit 1 OS=Homo sapiens GN=SF3A1 PE=1 SV=1 - [SF3A1_HUMAN]	66.4	0.0315	1	2	2	2	38980000	793	88.8	5.22
Q15631	Translin OS=Homo sapiens GN=TSN PE=1 SV=1 - [TSN_HUMAN]	91.09	0.0658	1	1	1	2	35410000	228	26.2	6.44
Q15717	ELAV-like protein 1 OS=Homo sapiens GN=ELAVL1 PE=1 SV=2 - [ELAV1_HUMAN]	61.72	0.0337	1	1	1	1		326	36.1	9.17
Q15818	Neuronal pentraxin-1 OS=Homo sapiens GN=NPTX1 PE=2 SV=2 - [NPTX1_HUMAN]	53.28	0.0417	1	1	1	1	142700000	432	47.1	6.55
Q16181	Septin-7 OS=Homo sapiens GN=SEPT7 PE=1 SV=2 - [SEPT7_HUMAN]	199	0.1991	1	5	5	6	235300000	437	50.6	8.63
Q16531	DNA damage-binding protein 1 OS=Homo sapiens GN=DDB1 PE=1 SV=1 - [DDB1_HUMAN]	139.99	0.1219	1	8	8	9	85580000	1140	126.9	5.26
Q16555	Dihydropyrimidinase-related protein 2 OS=Homo sapiens GN=DPYSL2 PE=1 SV=1 - [DPYL2_HUMAN]	47.34	0.0472	1	1	1	2	95330000	572	62.3	6.38
Q16576	Histone-binding protein RBBP7 OS=Homo sapiens GN=RBBP7 PE=1 SV=1 - [RBBP7_HUMAN]	150.45	0.1812	2	5	5	8	315100000	425	47.8	5.05
Q16658	Fascin OS=Homo sapiens GN=FSCN1 PE=1 SV=3 - [FSCN1_HUMAN]	30.82	0.0446	1	1	1	1	54870000	493	54.5	7.24
Q16851	UTP--glucose-1-phosphate uridylyltransferase OS=Homo sapiens GN=UGP2 PE=1 SV=5 - [UGPA_HUMAN]	200.49	0.2598	1	10	10	11	158200000	508	56.9	8.15
Q32P28	Prolyl 3-hydroxylase 1 OS=Homo sapiens GN=P3H1 PE=1 SV=2 - [P3H1_HUMAN]	47.7	0.0204	1	1	1	1	22180000	736	83.3	5.14
Q3LXA3	Triokinase/FMN cyclase OS=Homo sapiens GN=TKFC PE=1 SV=2 - [TKFC_HUMAN]	27.7	0.0417	1	2	2	3	74280000	575	58.9	7.49
Q562R1	Beta-actin-like protein 2 OS=Homo sapiens GN=ACTBL2 PE=1 SV=2 - [ACTBL_HUMAN]	147.03	0.141	2	1	3	4	668500000	376	42	5.59
Q58FG1	Putative heat shock protein HSP 90-alpha A4 OS=Homo sapiens GN=HSP90AA4P PE=5 SV=1 - [HS904_HUMAN]	356.01	0.189	1	2	5	15	1989000000	418	47.7	5.19
Q5SZK8	FRAS1-related extracellular matrix protein 2 OS=Homo sapiens GN=FREM2 PE=1 SV=2 - [FREM2_HUMAN]	38.57	0.0038	1	1	1	1	14070000	3169	350.9	5.03
Q5T4S7	E3 ubiquitin-protein ligase UBR4 OS=Homo sapiens GN=UBR4 PE=1 SV=1 - [UBR4_HUMAN]	30.93	0.006	1	1	1	1	22260000	5183	573.5	6.04
Q5UIP0	Telomere-associated protein RIF1 OS=Homo sapiens GN=RIF1 PE=1 SV=2 - [RIF1_HUMAN]	28.51	0.0053	1	1	1	1	33310000	2472	274.3	5.52
Q5VW36	Focadhesin OS=Homo sapiens GN=FOCAD PE=1 SV=1 - [FOCAD_HUMAN]	53.94	0.0072	1	1	1	1	11570000	1801	199.9	6.62
Q5VYK3	Proteasome-associated protein ECM29 homolog OS=Homo sapiens GN=ECM29 PE=1 SV=2 - [ECM29_HUMAN]	105.38	0.0699	1	8	8	8	52330000	1845	204.2	7.12
Q68E01	Integrator complex subunit 3 OS=Homo sapiens GN=INTS3 PE=1 SV=1 - [INT3_HUMAN]	27.03	0.0288	1	1	1	1	25290000	1043	118	5.8
Q6DKJ4	Nucleoredoxin OS=Homo sapiens GN=NXN PE=1 SV=2 - [NXN_HUMAN]	45.05	0.0552	1	1	1	1	31690000	435	48.4	4.97
Q6FI13	Histone H2A type 2-A OS=Homo sapiens GN=HIST2H2AA3 PE=1 SV=3 - [H2A2A_HUMAN]	226.02	0.7077	10	3	8	13	2201000000	130	14.1	10.9
Q6P3W7	SCY1-like protein 2 OS=Homo sapiens GN=SCYL2 PE=1 SV=1 - [SCYL2_HUMAN]	41.82	0.0151	1	1	1	1	8800000	929	103.6	8.22
Q6ZRC1	Uncharacterized protein C4orf50 OS=Homo sapiens GN=C4orf50 PE=2 SV=1 - [CD050_HUMAN]	40.54	0.0254	1	1	1	1	147000000	276	30.6	5.88
Q71DI3	Histone H3.2 OS=Homo sapiens GN=HIST2H3A PE=1 SV=3 - [H32_HUMAN]	325.03	0.6103	3	1	11	20	2842000000	136	15.4	11.27
Q7KZ85	Transcription elongation factor SPT6 OS=Homo sapiens GN=SUPT6H PE=1 SV=2 - [SPT6H_HUMAN]	111.57	0.0684	1	5	5	5	79590000	1726	198.9	4.91
Q7KZF4	Staphylococcal nuclease domain-containing protein 1 OS=Homo sapiens GN=SND1 PE=1 SV=1 - [SND1_HUMAN]	68.66	0.0703	1	4	4	4	77440000	910	101.9	7.17
Q7L576	Cytoplasmic FMR1-interacting protein 1 OS=Homo sapiens GN=CYFIP1 PE=1 SV=1 - [CYFP1_HUMAN]	126.85	0.0375	1	2	5	5	143200000	1253	145.1	6.9
Q7Z7M0	Multiple epidermal growth factor-like domains protein 8 OS=Homo sapiens GN=MEGF8 PE=1 SV=2 - [MEGF8_HUMAN]	35.39	0.0046	1	1	1	1	28980000	2845	302.9	6.87
Q86VP6	Cullin-associated NEDD8-dissociated protein 1 OS=Homo sapiens GN=CAND1 PE=1 SV=2 - [CAND1_HUMAN]	2174.9	0.465	2	47	47	78	1433000000	1230	136.3	5.78
Q8IYR0	UPF0704 protein C6orf165 OS=Homo sapiens GN=C6orf165 PE=1 SV=2 - [CF165_HUMAN]	21.82	0.0129	1	1	1	1	43110000	622	71.1	6.84
Q8IYS1	Peptidase M20 domain-containing protein 2 OS=Homo sapiens GN=PM20D2 PE=1 SV=2 - [P20D2_HUMAN]	58.41	0.078	1	2	2	2	90290000	436	47.7	5.85
Q8IZ83	Aldehyde dehydrogenase family 16 member A1 OS=Homo sapiens GN=ALDH16A1 PE=1 SV=2 - [A16A1_HUMAN]	81.77	0.0399	1	2	2	2	16910000	802	85.1	6.79
Q8N163	Cell cycle and apoptosis regulator protein 2 OS=Homo sapiens GN=CCAR2 PE=1 SV=2 - [CCAR2_HUMAN]	54.22	0.0314	1	1	1	1	15630000	923	102.8	5.22
Q8N257	Histone H2B type 3-B OS=Homo sapiens GN=HIST3H2BB PE=1 SV=3 - [H2B3B_HUMAN]	395.46	0.5079	1	2	5	10	600000000	126	13.9	10.32
Q8N3U4	Cohesin subunit SA-2 OS=Homo sapiens GN=STAG2 PE=1 SV=3 - [STAG2_HUMAN]	140.22	0.0374	2	3	3	3	51030000	1231	141.2	5.43
Q8N8S7	Protein enabled homolog OS=Homo sapiens GN=ENAH PE=1 SV=2 - [ENAH_HUMAN]	35.49	0.0406	1	1	1	1	41920000	591	66.5	6.93
Q8NFW8	N-acylneuraminate cytidylyltransferase OS=Homo sapiens GN=CMAS PE=1 SV=2 - [NEUA_HUMAN]	41.93	0.0369	1	1	1	1	16430000	434	48.3	7.93
Q8TBC4	NEDD8-activating enzyme E1 catalytic subunit OS=Homo sapiens GN=UBA3 PE=1 SV=2 - [UBA3_HUMAN]	22.44	0.0216	1	1	1	1	44730000	463	51.8	5.45
Q8TEX9	Importin-4 OS=Homo sapiens GN=IPO4 PE=1 SV=2 - [IPO4_HUMAN]	664.68	0.2229	1	16	16	18	176800000	1081	118.6	4.96
Q8WUM4	Programmed cell death 6-interacting protein OS=Homo sapiens GN=PDCD6IP PE=1 SV=1 - [PDC6I_HUMAN]	305.41	0.1728	1	9	9	9	208400000	868	96	6.52
Q8WWM7	Ataxin-2-like protein OS=Homo sapiens GN=ATXN2L PE=1 SV=2 - [ATX2L_HUMAN]	26.34	0.0214	1	1	1	1	41040000	1075	113.3	8.59
Q8WZA9	Immunity-related GTPase family Q protein OS=Homo sapiens GN=IRGQ PE=1 SV=1 - [IRGQ_HUMAN]	20.55	0.0177	1	1	1	1	23190000	623	62.7	4.88
Q92466	DNA damage-binding protein 2 OS=Homo sapiens GN=DDB2 PE=1 SV=1 - [DDB2_HUMAN]	42.1	0.0468	1	1	1	1	34100000	427	47.8	9.47
Q92598	Heat shock protein 105 kDa OS=Homo sapiens GN=HSPH1 PE=1 SV=1 - [HS105_HUMAN]	468.28	0.2168	1	11	14	16	433400000	858	96.8	5.39
Q92599	Septin-8 OS=Homo sapiens GN=SEPT8 PE=1 SV=4 - [SEPT8_HUMAN]	53.47	0.0683	1	2	2	2	41540000	483	55.7	6.28
Q92616	eIF-2-alpha kinase activator GCN1 OS=Homo sapiens GN=GCN1 PE=1 SV=6 - [GCN1_HUMAN]	63.04	0.0131	1	2	2	2	16830000	2671	292.6	7.47
Q92696	Geranylgeranyl transferase type-2 subunit alpha OS=Homo sapiens GN=RABGGTA PE=1 SV=2 - [PGTA_HUMAN]	54.47	0.0811	1	3	3	3	30240000	567	65	5.67
Q92734	Protein TFG OS=Homo sapiens GN=TFG PE=1 SV=2 - [TFG_HUMAN]	27.65	0.025	1	1	1	1	14520000	400	43.4	5.1
Q92769	Histone deacetylase 2 OS=Homo sapiens GN=HDAC2 PE=1 SV=2 - [HDAC2_HUMAN]	57.07	0.0635	2	2	2	2	36970000	488	55.3	5.91
Q92797	Symplekin OS=Homo sapiens GN=SYMPK PE=1 SV=2 - [SYMPK_HUMAN]	64.48	0.0385	1	3	3	3	30270000	1274	141.1	6.13
Q92823	Neuronal cell adhesion molecule OS=Homo sapiens GN=NRCAM PE=1 SV=3 - [NRCAM_HUMAN]	74.54	0.0307	1	3	3	3	69160000	1304	143.8	5.66
Q92841	Probable ATP-dependent RNA helicase DDX17 OS=Homo sapiens GN=DDX17 PE=1 SV=2 - [DDX17_HUMAN]	24.06	0.0219	1	1	1	1	17160000	729	80.2	8.27
Q92896	Golgi apparatus protein 1 OS=Homo sapiens GN=GLG1 PE=1 SV=2 - [GSLG1_HUMAN]	29.83	0.0127	1	1	1	1	36730000	1179	134.5	6.9
Q92900	Regulator of nonsense transcripts 1 OS=Homo sapiens GN=UPF1 PE=1 SV=2 - [RENT1_HUMAN]	37.83	0.0213	1	1	1	1	2597000	1129	124.3	6.61
Q92945	Far upstream element-binding protein 2 OS=Homo sapiens GN=KHSRP PE=1 SV=4 - [FUBP2_HUMAN]	38.88	0.0436	2	2	2	2	51640000	711	73.1	7.3
Q92973	Transportin-1 OS=Homo sapiens GN=TNPO1 PE=1 SV=2 - [TNPO1_HUMAN]	364.39	0.2394	1	13	13	14	311000000	898	102.3	4.98
Q93008	Probable ubiquitin carboxyl-terminal hydrolase FAF-X OS=Homo sapiens GN=USP9X PE=1 SV=3 - [USP9X_HUMAN]	259.18	0.0444	1	8	8	8	67380000	2570	292.1	5.8
Q93009	Ubiquitin carboxyl-terminal hydrolase 7 OS=Homo sapiens GN=USP7 PE=1 SV=2 - [UBP7_HUMAN]	196.65	0.0889	1	7	7	9	79750000	1102	128.2	5.55
Q93034	Cullin-5 OS=Homo sapiens GN=CUL5 PE=1 SV=4 - [CUL5_HUMAN]	32.79	0.0385	1	2	2	2	37740000	780	90.9	7.94
Q96A49	Synapse-associated protein 1 OS=Homo sapiens GN=SYAP1 PE=1 SV=1 - [SYAP1_HUMAN]	26.67	0.0426	1	1	1	1	32720000	352	39.9	4.53
Q96CW1	AP-2 complex subunit mu OS=Homo sapiens GN=AP2M1 PE=1 SV=2 - [AP2M1_HUMAN]	63.62	0.1609	1	4	4	4	57380000	435	49.6	9.54
Q96CX2	BTB/POZ domain-containing protein KCTD12 OS=Homo sapiens GN=KCTD12 PE=1 SV=1 - [KCD12_HUMAN]	315.23	0.1938	1	8	8	12	586200000	325	35.7	5.64
Q96ER3	Protein SAAL1 OS=Homo sapiens GN=SAAL1 PE=1 SV=2 - [SAAL1_HUMAN]	77.18	0.0443	1	1	1	1	22060000	474	53.5	4.5
Q96F07	Cytoplasmic FMR1-interacting protein 2 OS=Homo sapiens GN=CYFIP2 PE=1 SV=2 - [CYFP2_HUMAN]	141.81	0.054	1	3	6	6	139100000	1278	148.3	7.31
Q96FW1	Ubiquitin thioesterase OTUB1 OS=Homo sapiens GN=OTUB1 PE=1 SV=2 - [OTUB1_HUMAN]	70.56	0.0701	1	1	1	1	70120000	271	31.3	4.94
Q96KP4	Cytosolic non-specific dipeptidase OS=Homo sapiens GN=CNDP2 PE=1 SV=2 - [CNDP2_HUMAN]	27.78	0.0211	1	1	1	1	38500000	475	52.8	5.97
Q96P70	Importin-9 OS=Homo sapiens GN=IPO9 PE=1 SV=3 - [IPO9_HUMAN]	465.29	0.171	1	10	10	13	208300000	1041	115.9	4.81
Q96QK1	Vacuolar protein sorting-associated protein 35 OS=Homo sapiens GN=VPS35 PE=1 SV=2 - [VPS35_HUMAN]	238.19	0.0967	1	6	6	8	225600000	796	91.6	5.49
Q96QU8	Exportin-6 OS=Homo sapiens GN=XPO6 PE=1 SV=1 - [XPO6_HUMAN]	30.93	0.0249	1	2	2	2	26040000	1125	128.8	6.35
Q96RT8	Gamma-tubulin complex component 5 OS=Homo sapiens GN=TUBGCP5 PE=1 SV=1 - [GCP5_HUMAN]	37.64	0.0146	1	1	1	1	5927000	1024	118.2	5.9
Q99435	Protein kinase C-binding protein NELL2 OS=Homo sapiens GN=NELL2 PE=1 SV=1 - [NELL2_HUMAN]	239.71	0.2255	1	9	9	11	114500000	816	91.3	5.73
Q99460	26S proteasome non-ATPase regulatory subunit 1 OS=Homo sapiens GN=PSMD1 PE=1 SV=2 - [PSMD1_HUMAN]	33.28	0.0965	1	4	4	5	88130000	953	105.8	5.39
Q99536	Synaptic vesicle membrane protein VAT-1 homolog OS=Homo sapiens GN=VAT1 PE=1 SV=2 - [VAT1_HUMAN]	83.97	0.0967	1	3	3	3	93190000	393	41.9	6.29
Q99598	Translin-associated protein X OS=Homo sapiens GN=TSNAX PE=1 SV=1 - [TSNAX_HUMAN]	97.26	0.0655	1	1	1	2	15750000	290	33.1	6.55
Q99613	Eukaryotic translation initiation factor 3 subunit C OS=Homo sapiens GN=EIF3C PE=1 SV=1 - [EIF3C_HUMAN]	492.17	0.1468	2	10	10	15	126600000	913	105.3	5.68
Q99627	COP9 signalosome complex subunit 8 OS=Homo sapiens GN=COPS8 PE=1 SV=1 - [CSN8_HUMAN]	44.28	0.067	1	1	1	1	52180000	209	23.2	5.38
Q99729	Heterogeneous nuclear ribonucleoprotein A/B OS=Homo sapiens GN=HNRNPAB PE=1 SV=2 - [ROAA_HUMAN]	46.92	0.0452	1	1	1	1	26250000	332	36.2	8.21
Q99733	Nucleosome assembly protein 1-like 4 OS=Homo sapiens GN=NAP1L4 PE=1 SV=1 - [NP1L4_HUMAN]	266.28	0.296	1	7	9	11	204800000	375	42.8	4.69
Q99798	Aconitate hydratase, mitochondrial OS=Homo sapiens GN=ACO2 PE=1 SV=2 - [ACON_HUMAN]	27.74	0.0192	1	1	1	1		780	85.4	7.61
Q99832	T-complex protein 1 subunit eta OS=Homo sapiens GN=CCT7 PE=1 SV=2 - [TCPH_HUMAN]	1141.29	0.4862	1	24	24	34	580300000	543	59.3	7.65
Q99873	Protein arginine N-methyltransferase 1 OS=Homo sapiens GN=PRMT1 PE=1 SV=2 - [ANM1_HUMAN]	41.32	0.0443	1	1	1	1	36970000	361	41.5	5.43
Q9BQG0	Myb-binding protein 1A OS=Homo sapiens GN=MYBBP1A PE=1 SV=2 - [MBB1A_HUMAN]	303.29	0.1288	1	11	11	11	78240000	1328	148.8	9.28
Q9BSJ2	Gamma-tubulin complex component 2 OS=Homo sapiens GN=TUBGCP2 PE=1 SV=2 - [GCP2_HUMAN]	47.07	0.0144	1	1	1	1	51410000	902	102.5	6.84
Q9BSU3	N-alpha-acetyltransferase 11 OS=Homo sapiens GN=NAA11 PE=1 SV=3 - [NAA11_HUMAN]	30.64	0.0568	2	1	1	1	21490000	229	26	5.17
Q9BT78	COP9 signalosome complex subunit 4 OS=Homo sapiens GN=COPS4 PE=1 SV=1 - [CSN4_HUMAN]	116.13	0.1404	1	3	3	3	82590000	406	46.2	5.83
Q9BTW9	Tubulin-specific chaperone D OS=Homo sapiens GN=TBCD PE=1 SV=2 - [TBCD_HUMAN]	171.23	0.0847	1	7	7	8	82990000	1192	132.5	6.19
Q9BTY2	Plasma alpha-L-fucosidase OS=Homo sapiens GN=FUCA2 PE=1 SV=2 - [FUCO2_HUMAN]	70.31	0.0343	1	1	1	1	57290000	467	54	6.25
Q9BUI4	DNA-directed RNA polymerase III subunit RPC3 OS=Homo sapiens GN=POLR3C PE=1 SV=1 - [RPC3_HUMAN]	62.31	0.0206	1	1	1	1	11370000	534	60.6	7.31
Q9BUJ2	Heterogeneous nuclear ribonucleoprotein U-like protein 1 OS=Homo sapiens GN=HNRNPUL1 PE=1 SV=2 - [HNRL1_HUMAN]	30.37	0.0327	1	2	2	2	30580000	856	95.7	6.92
Q9BVA1	Tubulin beta-2B chain OS=Homo sapiens GN=TUBB2B PE=1 SV=1 - [TBB2B_HUMAN]	483.08	0.4517	5	1	11	19	444900000	445	49.9	4.89
Q9BWD1	Acetyl-CoA acetyltransferase, cytosolic OS=Homo sapiens GN=ACAT2 PE=1 SV=2 - [THIC_HUMAN]	40.57	0.068	1	1	1	1	67810000	397	41.3	6.92
Q9BXJ9	N-alpha-acetyltransferase 15, NatA auxiliary subunit OS=Homo sapiens GN=NAA15 PE=1 SV=1 - [NAA15_HUMAN]	94.73	0.082	1	6	6	6	53830000	866	101.2	7.42
Q9BXS5	AP-1 complex subunit mu-1 OS=Homo sapiens GN=AP1M1 PE=1 SV=3 - [AP1M1_HUMAN]	89.62	0.1678	1	5	5	6	103600000	423	48.6	7.3
Q9BZZ5	Apoptosis inhibitor 5 OS=Homo sapiens GN=API5 PE=1 SV=3 - [API5_HUMAN]	38.41	0.0153	1	1	1	1	46490000	524	59	7.34
Q9C0C9	(E3-independent) E2 ubiquitin-conjugating enzyme OS=Homo sapiens GN=UBE2O PE=1 SV=3 - [UBE2O_HUMAN]	88.35	0.0534	1	4	4	5	136000000	1292	141.2	5.12
Q9C0E2	Exportin-4 OS=Homo sapiens GN=XPO4 PE=1 SV=2 - [XPO4_HUMAN]	73.95	0.0235	1	1	1	1	44810000	1151	130.1	5.05
Q9GZZ9	Ubiquitin-like modifier-activating enzyme 5 OS=Homo sapiens GN=UBA5 PE=1 SV=1 - [UBA5_HUMAN]	31.88	0.0322	1	1	1	1	36610000	404	44.8	4.84
Q9H2G2	STE20-like serine/threonine-protein kinase OS=Homo sapiens GN=SLK PE=1 SV=1 - [SLK_HUMAN]	95.5	0.0291	1	3	3	3	63090000	1235	142.6	5.15
Q9H2M9	Rab3 GTPase-activating protein non-catalytic subunit OS=Homo sapiens GN=RAB3GAP2 PE=1 SV=1 - [RBGPR_HUMAN]	70.53	0.0359	1	3	3	3	20510000	1393	155.9	5.62
Q9H3G5	Probable serine carboxypeptidase CPVL OS=Homo sapiens GN=CPVL PE=1 SV=2 - [CPVL_HUMAN]	56.31	0.0735	1	3	3	3	58770000	476	54.1	5.62
Q9H3S7	Tyrosine-protein phosphatase non-receptor type 23 OS=Homo sapiens GN=PTPN23 PE=1 SV=1 - [PTN23_HUMAN]	66.01	0.0128	1	2	2	2	19120000	1636	178.9	6.92
Q9H3U1	Protein unc-45 homolog A OS=Homo sapiens GN=UNC45A PE=1 SV=1 - [UN45A_HUMAN]	57.9	0.0244	1	2	2	2	17120000	944	103	6.07
Q9H4A4	Aminopeptidase B OS=Homo sapiens GN=RNPEP PE=1 SV=2 - [AMPB_HUMAN]	187.71	0.1062	1	6	6	9	144000000	650	72.5	5.74
Q9H4F8	SPARC-related modular calcium-binding protein 1 OS=Homo sapiens GN=SMOC1 PE=1 SV=1 - [SMOC1_HUMAN]	73.52	0.076	1	3	3	3	25540000	434	48.1	8.22
Q9H6Z4	Ran-binding protein 3 OS=Homo sapiens GN=RANBP3 PE=1 SV=1 - [RANB3_HUMAN]	61.53	0.0265	1	1	1	1	22100000	567	60.2	4.78
Q9H9A5	CCR4-NOT transcription complex subunit 10 OS=Homo sapiens GN=CNOT10 PE=1 SV=1 - [CNO10_HUMAN]	64.8	0.0417	1	2	2	2	78610000	744	82.3	7.78
Q9H9Q2	COP9 signalosome complex subunit 7b OS=Homo sapiens GN=COPS7B PE=1 SV=1 - [CSN7B_HUMAN]	36.15	0.0379	1	1	1	1	46850000	264	29.6	6.15
Q9HAV4	Exportin-5 OS=Homo sapiens GN=XPO5 PE=1 SV=1 - [XPO5_HUMAN]	306.24	0.0797	1	6	6	7	85070000	1204	136.2	5.8
Q9HB07	UPF0160 protein MYG1, mitochondrial OS=Homo sapiens GN=C12orf10 PE=1 SV=2 - [MYG1_HUMAN]	20.13	0.0479	1	1	1	1	21200000	376	42.4	6.67
Q9NP79	Vacuolar protein sorting-associated protein VTA1 homolog OS=Homo sapiens GN=VTA1 PE=1 SV=1 - [VTA1_HUMAN]	114.88	0.1466	1	3	3	3	37830000	307	33.9	6.29
Q9NPH2	Inositol-3-phosphate synthase 1 OS=Homo sapiens GN=ISYNA1 PE=1 SV=1 - [INO1_HUMAN]	138.34	0.1756	1	6	6	6	314000000	558	61	5.76
Q9NQX3	Gephyrin OS=Homo sapiens GN=GPHN PE=1 SV=1 - [GEPH_HUMAN]	46.09	0.019	1	1	1	1	36880000	736	79.7	5.43
Q9NS15	Latent-transforming growth factor beta-binding protein 3 OS=Homo sapiens GN=LTBP3 PE=1 SV=4 - [LTBP3_HUMAN]	146.39	0.066	1	4	4	4	77640000	1303	139.3	6.07
Q9NXH9	tRNA (guanine(26)-N(2))-dimethyltransferase OS=Homo sapiens GN=TRMT1 PE=1 SV=1 - [TRM1_HUMAN]	52.43	0.0137	1	1	1	1	14820000	659	72.2	7.64
Q9NYB9	Abl interactor 2 OS=Homo sapiens GN=ABI2 PE=1 SV=1 - [ABI2_HUMAN]	76.51	0.0331	1	1	1	1	29940000	513	55.6	6.16
Q9NZ08	Endoplasmic reticulum aminopeptidase 1 OS=Homo sapiens GN=ERAP1 PE=1 SV=3 - [ERAP1_HUMAN]	48.69	0.0213	1	1	1	1	59900000	941	107.2	6.46
Q9P1Y5	Calmodulin-regulated spectrin-associated protein 3 OS=Homo sapiens GN=CAMSAP3 PE=1 SV=2 - [CAMP3_HUMAN]	66	0.0144	1	1	1	1	15610000	1249	134.7	8.35
Q9P258	Protein RCC2 OS=Homo sapiens GN=RCC2 PE=1 SV=2 - [RCC2_HUMAN]	99.3	0.0575	1	2	2	3	74660000	522	56	8.78
Q9P2J5	Leucine--tRNA ligase, cytoplasmic OS=Homo sapiens GN=LARS PE=1 SV=2 - [SYLC_HUMAN]	81.12	0.0221	1	1	1	1	4330000	1176	134.4	7.3
Q9P2R3	Rabankyrin-5 OS=Homo sapiens GN=ANKFY1 PE=1 SV=2 - [ANFY1_HUMAN]	52.83	0.0274	1	1	1	1	20270000	1169	128.3	6.1
Q9UBB4	Ataxin-10 OS=Homo sapiens GN=ATXN10 PE=1 SV=1 - [ATX10_HUMAN]	78.94	0.0295	1	1	1	1	58670000	475	53.5	5.25
Q9UBS4	DnaJ homolog subfamily B member 11 OS=Homo sapiens GN=DNAJB11 PE=1 SV=1 - [DJB11_HUMAN]	37.06	0.067	1	2	2	2	32230000	358	40.5	6.18
Q9UBT2	SUMO-activating enzyme subunit 2 OS=Homo sapiens GN=UBA2 PE=1 SV=2 - [SAE2_HUMAN]	232.81	0.2563	1	10	10	12	255800000	640	71.2	5.29
Q9UHD8	Septin-9 OS=Homo sapiens GN=SEPT9 PE=1 SV=2 - [SEPT9_HUMAN]	99.23	0.0512	1	2	2	2	50300000	586	65.4	8.97
Q9UHI8	A disintegrin and metalloproteinase with thrombospondin motifs 1 OS=Homo sapiens GN=ADAMTS1 PE=1 SV=4 - [ATS1_HUMAN]	193.85	0.1437	1	8	8	8	360900000	967	105.3	6.83
Q9UHY1	Nuclear receptor-binding protein OS=Homo sapiens GN=NRBP1 PE=1 SV=1 - [NRBP_HUMAN]	45.01	0.0224	1	1	1	1	37100000	535	59.8	5.08
Q9UI10	Translation initiation factor eIF-2B subunit delta OS=Homo sapiens GN=EIF2B4 PE=1 SV=2 - [EI2BD_HUMAN]	55.95	0.0669	1	2	2	2	19900000	523	57.5	9.38
Q9UI26	Importin-11 OS=Homo sapiens GN=IPO11 PE=1 SV=1 - [IPO11_HUMAN]	94.27	0.04	1	2	2	2	32760000	975	112.5	5.25
Q9UIA9	Exportin-7 OS=Homo sapiens GN=XPO7 PE=1 SV=3 - [XPO7_HUMAN]	58.68	0.034	1	2	2	2	45720000	1087	123.8	6.32
Q9UJX3	Anaphase-promoting complex subunit 7 OS=Homo sapiens GN=ANAPC7 PE=1 SV=4 - [APC7_HUMAN]	23.95	0.0217	1	1	1	1	21510000	599	66.8	5.64
Q9UKG1	DCC-interacting protein 13-alpha OS=Homo sapiens GN=APPL1 PE=1 SV=1 - [DP13A_HUMAN]	37.07	0.0254	1	1	1	1	29540000	709	79.6	5.41
Q9UKM7	Endoplasmic reticulum mannosyl-oligosaccharide 1,2-alpha-mannosidase OS=Homo sapiens GN=MAN1B1 PE=1 SV=2 - [MA1B1_HUMAN]	35.38	0.0343	1	1	1	1	73770000	699	79.5	7.72
Q9ULA0	Aspartyl aminopeptidase OS=Homo sapiens GN=DNPEP PE=1 SV=1 - [DNPEP_HUMAN]	56.49	0.0968	1	3	3	3	94990000	475	52.4	7.42
Q9ULT8	E3 ubiquitin-protein ligase HECTD1 OS=Homo sapiens GN=HECTD1 PE=1 SV=3 - [HECD1_HUMAN]	25.37	0.0073	1	1	1	1	32940000	2610	289.2	5.35
Q9ULV4	Coronin-1C OS=Homo sapiens GN=CORO1C PE=1 SV=1 - [COR1C_HUMAN]	38.11	0.0274	1	1	1	1	21320000	474	53.2	7.08
Q9UMS4	Pre-mRNA-processing factor 19 OS=Homo sapiens GN=PRPF19 PE=1 SV=1 - [PRP19_HUMAN]	174.48	0.1052	1	6	6	7	244500000	504	55.1	6.61
Q9UNH7	Sorting nexin-6 OS=Homo sapiens GN=SNX6 PE=1 SV=1 - [SNX6_HUMAN]	23.74	0.0369	1	1	1	1	16810000	406	46.6	6.16
Q9UNM6	26S proteasome non-ATPase regulatory subunit 13 OS=Homo sapiens GN=PSMD13 PE=1 SV=2 - [PSD13_HUMAN]	194.25	0.1223	1	3	3	4	78360000	376	42.9	5.81
Q9UNN5	FAS-associated factor 1 OS=Homo sapiens GN=FAF1 PE=1 SV=2 - [FAF1_HUMAN]	24.49	0.0169	1	1	1	1	35620000	650	73.9	4.88
Q9UNS2	COP9 signalosome complex subunit 3 OS=Homo sapiens GN=COPS3 PE=1 SV=3 - [CSN3_HUMAN]	141.67	0.0827	1	2	2	2	64690000	423	47.8	6.65
Q9UPU5	Ubiquitin carboxyl-terminal hydrolase 24 OS=Homo sapiens GN=USP24 PE=1 SV=3 - [UBP24_HUMAN]	55.71	0.0099	1	1	1	1	30380000	2620	294.2	6.14
Q9UQ80	Proliferation-associated protein 2G4 OS=Homo sapiens GN=PA2G4 PE=1 SV=3 - [PA2G4_HUMAN]	49.34	0.1244	1	2	2	2	26430000	394	43.8	6.55
Q9UQE7	Structural maintenance of chromosomes protein 3 OS=Homo sapiens GN=SMC3 PE=1 SV=2 - [SMC3_HUMAN]	37.16	0.0329	1	3	3	3	18350000	1217	141.5	7.18
Q9Y230	RuvB-like 2 OS=Homo sapiens GN=RUVBL2 PE=1 SV=3 - [RUVB2_HUMAN]	37.52	0.0238	1	1	1	1	182600000	463	51.1	5.64
Q9Y262	Eukaryotic translation initiation factor 3 subunit L OS=Homo sapiens GN=EIF3L PE=1 SV=1 - [EIF3L_HUMAN]	307.73	0.1684	1	7	7	7	137300000	564	66.7	6.34
Q9Y265	RuvB-like 1 OS=Homo sapiens GN=RUVBL1 PE=1 SV=1 - [RUVB1_HUMAN]	34.07	0.068	1	2	2	2	45050000	456	50.2	6.42
Q9Y266	Nuclear migration protein nudC OS=Homo sapiens GN=NUDC PE=1 SV=1 - [NUDC_HUMAN]	155.86	0.142	1	3	3	3	75360000	331	38.2	5.38
Q9Y2A7	Nck-associated protein 1 OS=Homo sapiens GN=NCKAP1 PE=1 SV=1 - [NCKP1_HUMAN]	280.28	0.1711	1	12	12	15	129800000	1128	128.7	6.62
Q9Y2J2	Band 4.1-like protein 3 OS=Homo sapiens GN=EPB41L3 PE=1 SV=2 - [E41L3_HUMAN]	68.99	0.0258	1	2	2	2	24170000	1087	120.6	5.19
Q9Y2X7	ARF GTPase-activating protein GIT1 OS=Homo sapiens GN=GIT1 PE=1 SV=2 - [GIT1_HUMAN]	32.28	0.025	1	1	1	1	4558000	761	84.3	6.8
Q9Y3B2	Exosome complex component CSL4 OS=Homo sapiens GN=EXOSC1 PE=1 SV=1 - [EXOS1_HUMAN]	24.08	0.0821	1	1	1	1	11310000	195	21.4	8.24
Q9Y490	Talin-1 OS=Homo sapiens GN=TLN1 PE=1 SV=3 - [TLN1_HUMAN]	584.92	0.1086	1	14	14	14	218600000	2541	269.6	6.07
Q9Y5B9	FACT complex subunit SPT16 OS=Homo sapiens GN=SUPT16H PE=1 SV=1 - [SP16H_HUMAN]	489.1	0.1729	1	12	12	15	187300000	1047	119.8	5.66
Q9Y5L0	Transportin-3 OS=Homo sapiens GN=TNPO3 PE=1 SV=3 - [TNPO3_HUMAN]	41.98	0.026	1	2	2	2	74090000	923	104.1	5.57
Q9Y678	Coatomer subunit gamma-1 OS=Homo sapiens GN=COPG1 PE=1 SV=1 - [COPG1_HUMAN]	154.19	0.0732	1	5	5	5	45870000	874	97.7	5.47
Q9Y6E2	Basic leucine zipper and W2 domain-containing protein 2 OS=Homo sapiens GN=BZW2 PE=1 SV=1 - [BZW2_HUMAN]	29.19	0.0215	1	1	1	1	14050000	419	48.1	6.68
Q9Y6N6	Laminin subunit gamma-3 OS=Homo sapiens GN=LAMC3 PE=1 SV=3 - [LAMC3_HUMAN]	165.46	0.0832	1	6	6	8	307800000	1575	171.1	6.58
Q9Y6W5	Wiskott-Aldrich syndrome protein family member 2 OS=Homo sapiens GN=WASF2 PE=1 SV=3 - [WASF2_HUMAN]	34.83	0.0382	1	1	1	1	54210000	498	54.3	5.53
Q9Y6Y8	SEC23-interacting protein OS=Homo sapiens GN=SEC23IP PE=1 SV=1 - [S23IP_HUMAN]	32.48	0.016	1	1	1	1		1000	111	5.54
P0CG48	Polyubiquitin-C OS=Homo sapiens GN=UBC PE=1 SV=3 - [UBC_HUMAN]	54.97	0.2102	4	1	1	1	92830000	685	77	7.66

## Sheet: LN323
Accession	Description	Score	Coverage	# Proteins	# Unique Peptides	# Peptides	# PSMs	Area	# AAs	MW [kDa]	calc. pI
A6NDG6	Glycerol-3-phosphate phosphatase OS=Homo sapiens GN=PGP PE=1 SV=1 - [PGP_HUMAN]	82.03	0.1495	1	3	3	3	379100000	321	34	6.14
A6NMY6	Putative annexin A2-like protein OS=Homo sapiens GN=ANXA2P2 PE=5 SV=2 - [AXA2L_HUMAN]	45.74	0.0472	2	1	1	1	89220000	339	38.6	6.95
O94760	N(G),N(G)-dimethylarginine dimethylaminohydrolase 1 OS=Homo sapiens GN=DDAH1 PE=1 SV=3 - [DDAH1_HUMAN]	46.93	0.1333	1	2	2	2	319300000	285	31.1	5.81
Q01082	Spectrin beta chain, non-erythrocytic 1 OS=Homo sapiens GN=SPTBN1 PE=1 SV=2 - [SPTB2_HUMAN]	36.17	0.0063	1	1	1	1	68620000	2364	274.4	5.57
O00151	PDZ and LIM domain protein 1 OS=Homo sapiens GN=PDLIM1 PE=1 SV=4 - [PDLI1_HUMAN]	46.79	0.0912	1	2	2	2	172400000	329	36	7.02
O00154	Cytosolic acyl coenzyme A thioester hydrolase OS=Homo sapiens GN=ACOT7 PE=1 SV=3 - [BACH_HUMAN]	180.09	0.1447	1	4	4	5	1696000000	380	41.8	8.54
O00231	26S proteasome non-ATPase regulatory subunit 11 OS=Homo sapiens GN=PSMD11 PE=1 SV=3 - [PSD11_HUMAN]	103.04	0.1185	1	3	3	3	425600000	422	47.4	6.48
O00232	26S proteasome non-ATPase regulatory subunit 12 OS=Homo sapiens GN=PSMD12 PE=1 SV=3 - [PSD12_HUMAN]	169.03	0.1162	1	3	3	3	377300000	456	52.9	7.65
O00267	Transcription elongation factor SPT5 OS=Homo sapiens GN=SUPT5H PE=1 SV=1 - [SPT5H_HUMAN]	20.44	0.0092	1	1	1	1		1087	120.9	5.06
O00299	Chloride intracellular channel protein 1 OS=Homo sapiens GN=CLIC1 PE=1 SV=4 - [CLIC1_HUMAN]	241.22	0.3154	1	5	5	5	725600000	241	26.9	5.17
O00303	Eukaryotic translation initiation factor 3 subunit F OS=Homo sapiens GN=EIF3F PE=1 SV=1 - [EIF3F_HUMAN]	284.13	0.1513	1	4	4	5	124200000	357	37.5	5.45
O00391	Sulfhydryl oxidase 1 OS=Homo sapiens GN=QSOX1 PE=1 SV=3 - [QSOX1_HUMAN]	271.62	0.1098	1	5	5	5	709400000	747	82.5	8.92
O00410	Importin-5 OS=Homo sapiens GN=IPO5 PE=1 SV=4 - [IPO5_HUMAN]	1371.93	0.4175	2	31	31	38	1511000000	1097	123.5	4.94
O00429	Dynamin-1-like protein OS=Homo sapiens GN=DNM1L PE=1 SV=2 - [DNM1L_HUMAN]	40.49	0.0448	1	2	2	2	205300000	736	81.8	6.81
O00469	Procollagen-lysine,2-oxoglutarate 5-dioxygenase 2 OS=Homo sapiens GN=PLOD2 PE=1 SV=2 - [PLOD2_HUMAN]	80.78	0.019	1	1	1	1	187700000	737	84.6	6.71
O00487	26S proteasome non-ATPase regulatory subunit 14 OS=Homo sapiens GN=PSMD14 PE=1 SV=1 - [PSDE_HUMAN]	137.86	0.1806	1	2	2	2	163100000	310	34.6	6.52
O00505	Importin subunit alpha-4 OS=Homo sapiens GN=KPNA3 PE=1 SV=2 - [IMA4_HUMAN]	44.25	0.0672	1	1	2	2	75970000	521	57.8	4.94
O00629	Importin subunit alpha-3 OS=Homo sapiens GN=KPNA4 PE=1 SV=1 - [IMA3_HUMAN]	86.83	0.0825	1	1	2	2	19570000	521	57.9	4.96
O00743	Serine/threonine-protein phosphatase 6 catalytic subunit OS=Homo sapiens GN=PPP6C PE=1 SV=1 - [PPP6_HUMAN]	65.38	0.0426	1	1	1	1	276700000	305	35.1	5.69
O00754	Lysosomal alpha-mannosidase OS=Homo sapiens GN=MAN2B1 PE=1 SV=3 - [MA2B1_HUMAN]	25.5	0.0247	1	1	1	1	44270000	1011	113.7	7.28
O00764	Pyridoxal kinase OS=Homo sapiens GN=PDXK PE=1 SV=1 - [PDXK_HUMAN]	21.75	0.0321	1	1	1	1	33620000	312	35.1	6.13
O14744	Protein arginine N-methyltransferase 5 OS=Homo sapiens GN=PRMT5 PE=1 SV=4 - [ANM5_HUMAN]	70.48	0.102	1	4	4	5	225400000	637	72.6	6.29
O14818	Proteasome subunit alpha type-7 OS=Homo sapiens GN=PSMA7 PE=1 SV=1 - [PSA7_HUMAN]	548.61	0.5282	2	11	11	14	2206000000	248	27.9	8.46
O14828	Secretory carrier-associated membrane protein 3 OS=Homo sapiens GN=SCAMP3 PE=1 SV=3 - [SCAM3_HUMAN]	38.58	0.0519	1	1	1	1	51130000	347	38.3	7.64
O14929	Histone acetyltransferase type B catalytic subunit OS=Homo sapiens GN=HAT1 PE=1 SV=1 - [HAT1_HUMAN]	152.8	0.1814	1	5	5	5	1065000000	419	49.5	5.69
O14979	Heterogeneous nuclear ribonucleoprotein D-like OS=Homo sapiens GN=HNRNPDL PE=1 SV=3 - [HNRDL_HUMAN]	140.99	0.0643	1	1	4	4	413800000	420	46.4	9.57
O14980	Exportin-1 OS=Homo sapiens GN=XPO1 PE=1 SV=1 - [XPO1_HUMAN]	531.89	0.2726	1	19	19	24	789700000	1071	123.3	6.06
O15041	Semaphorin-3E OS=Homo sapiens GN=SEMA3E PE=1 SV=1 - [SEM3E_HUMAN]	45.26	0.0206	1	1	1	1	263300000	775	89.2	7.47
O15067	Phosphoribosylformylglycinamidine synthase OS=Homo sapiens GN=PFAS PE=1 SV=4 - [PUR4_HUMAN]	1373.8	0.4641	1	31	31	42	1692000000	1338	144.6	5.76
O15143	Actin-related protein 2/3 complex subunit 1B OS=Homo sapiens GN=ARPC1B PE=1 SV=3 - [ARC1B_HUMAN]	73.04	0.172	1	2	3	3	236600000	372	40.9	8.35
O15144	Actin-related protein 2/3 complex subunit 2 OS=Homo sapiens GN=ARPC2 PE=1 SV=1 - [ARPC2_HUMAN]	74.87	0.0467	1	1	1	2	289200000	300	34.3	7.36
O15347	High mobility group protein B3 OS=Homo sapiens GN=HMGB3 PE=1 SV=4 - [HMGB3_HUMAN]	44.66	0.065	1	1	1	1	236000000	200	23	8.37
O15355	Protein phosphatase 1G OS=Homo sapiens GN=PPM1G PE=1 SV=1 - [PPM1G_HUMAN]	86.39	0.0751	1	2	2	2	320300000	546	59.2	4.36
O15371	Eukaryotic translation initiation factor 3 subunit D OS=Homo sapiens GN=EIF3D PE=1 SV=1 - [EIF3D_HUMAN]	255.07	0.1332	1	5	5	6	380700000	548	63.9	6.05
O15372	Eukaryotic translation initiation factor 3 subunit H OS=Homo sapiens GN=EIF3H PE=1 SV=1 - [EIF3H_HUMAN]	109.05	0.1761	1	4	4	4	550200000	352	39.9	6.54
O15382	Branched-chain-amino-acid aminotransferase, mitochondrial OS=Homo sapiens GN=BCAT2 PE=1 SV=2 - [BCAT2_HUMAN]	87.11	0.1786	1	4	4	4	239900000	392	44.3	8.65
O15498	Synaptobrevin homolog YKT6 OS=Homo sapiens GN=YKT6 PE=1 SV=1 - [YKT6_HUMAN]	45.23	0.0404	1	1	1	1	102600000	198	22.4	6.92
O43143	Pre-mRNA-splicing factor ATP-dependent RNA helicase DHX15 OS=Homo sapiens GN=DHX15 PE=1 SV=2 - [DHX15_HUMAN]	52.74	0.0352	1	2	2	2	120600000	795	90.9	7.46
O43175	D-3-phosphoglycerate dehydrogenase OS=Homo sapiens GN=PHGDH PE=1 SV=4 - [SERA_HUMAN]	387.06	0.2983	1	10	10	11	906700000	533	56.6	6.71
O43242	26S proteasome non-ATPase regulatory subunit 3 OS=Homo sapiens GN=PSMD3 PE=1 SV=2 - [PSMD3_HUMAN]	112.84	0.0506	1	2	2	2	272900000	534	60.9	8.44
O43390	Heterogeneous nuclear ribonucleoprotein R OS=Homo sapiens GN=HNRNPR PE=1 SV=1 - [HNRPR_HUMAN]	368.37	0.1295	1	5	10	11	1611000000	633	70.9	8.13
O43405	Cochlin OS=Homo sapiens GN=COCH PE=1 SV=1 - [COCH_HUMAN]	218.7	0.2255	1	7	7	7	670400000	550	59.4	7.96
O43488	Aflatoxin B1 aldehyde reductase member 2 OS=Homo sapiens GN=AKR7A2 PE=1 SV=3 - [ARK72_HUMAN]	88.2	0.1337	1	2	2	2	698700000	359	39.6	7.17
O43505	Beta-1,4-glucuronyltransferase 1 OS=Homo sapiens GN=B4GAT1 PE=1 SV=1 - [B4GA1_HUMAN]	87.77	0.1952	1	4	4	4	447000000	415	47.1	7.2
O43592	Exportin-T OS=Homo sapiens GN=XPOT PE=1 SV=2 - [XPOT_HUMAN]	77.66	0.0582	1	4	4	4	304600000	962	109.9	5.39
O43598	2'-deoxynucleoside 5'-phosphate N-hydrolase 1 OS=Homo sapiens GN=DNPH1 PE=1 SV=1 - [DNPH1_HUMAN]	69.88	0.3448	1	2	2	2	289700000	174	19.1	5.05
O43617	Trafficking protein particle complex subunit 3 OS=Homo sapiens GN=TRAPPC3 PE=1 SV=1 - [TPPC3_HUMAN]	68.28	0.1056	1	2	2	2	215500000	180	20.3	4.96
O43633	Charged multivesicular body protein 2a OS=Homo sapiens GN=CHMP2A PE=1 SV=1 - [CHM2A_HUMAN]	99.91	0.1261	1	2	2	2	387200000	222	25.1	5.97
O43660	Pleiotropic regulator 1 OS=Homo sapiens GN=PLRG1 PE=1 SV=1 - [PLRG1_HUMAN]	26.42	0.037	1	1	1	1	10280000	514	57.2	9.17
O43684	Mitotic checkpoint protein BUB3 OS=Homo sapiens GN=BUB3 PE=1 SV=1 - [BUB3_HUMAN]	65.79	0.0732	1	2	2	2	146600000	328	37.1	6.84
O43707	Alpha-actinin-4 OS=Homo sapiens GN=ACTN4 PE=1 SV=2 - [ACTN4_HUMAN]	816.47	0.4127	3	18	26	32	2114000000	911	104.8	5.44
O43708	Maleylacetoacetate isomerase OS=Homo sapiens GN=GSTZ1 PE=1 SV=3 - [MAAI_HUMAN]	53.82	0.2824	1	3	3	3	290600000	216	24.2	8.54
O43719	HIV Tat-specific factor 1 OS=Homo sapiens GN=HTATSF1 PE=1 SV=1 - [HTSF1_HUMAN]	75.65	0.0225	1	1	1	1	235500000	755	85.8	4.4
O43776	Asparagine--tRNA ligase, cytoplasmic OS=Homo sapiens GN=NARS PE=1 SV=1 - [SYNC_HUMAN]	154.1	0.1387	1	6	6	7	1131000000	548	62.9	6.25
O43809	Cleavage and polyadenylation specificity factor subunit 5 OS=Homo sapiens GN=NUDT21 PE=1 SV=1 - [CPSF5_HUMAN]	88.94	0.2819	1	3	3	3	529700000	227	26.2	8.82
O43813	LanC-like protein 1 OS=Homo sapiens GN=LANCL1 PE=1 SV=1 - [LANC1_HUMAN]	100.13	0.0802	1	2	2	2	278300000	399	45.3	7.75
O43847	Nardilysin OS=Homo sapiens GN=NRDC PE=1 SV=2 - [NRDC_HUMAN]	103.6	0.0452	1	3	3	3	150100000	1150	131.5	5
O60245	Protocadherin-7 OS=Homo sapiens GN=PCDH7 PE=1 SV=2 - [PCDH7_HUMAN]	37	0.0112	1	1	1	1		1069	116	5.19
O60256	Phosphoribosyl pyrophosphate synthase-associated protein 2 OS=Homo sapiens GN=PRPSAP2 PE=1 SV=1 - [KPRB_HUMAN]	125.24	0.3469	1	6	6	6	385000000	369	40.9	7.44
O60271	C-Jun-amino-terminal kinase-interacting protein 4 OS=Homo sapiens GN=SPAG9 PE=1 SV=4 - [JIP4_HUMAN]	121.36	0.0257	1	2	2	3	265500000	1321	146.1	5.15
O60506	Heterogeneous nuclear ribonucleoprotein Q OS=Homo sapiens GN=SYNCRIP PE=1 SV=2 - [HNRPQ_HUMAN]	576.12	0.3323	1	10	15	19	1698000000	623	69.6	8.59
O60568	Procollagen-lysine,2-oxoglutarate 5-dioxygenase 3 OS=Homo sapiens GN=PLOD3 PE=1 SV=1 - [PLOD3_HUMAN]	63.26	0.0217	1	1	1	1	35230000	738	84.7	6.05
O60610	Protein diaphanous homolog 1 OS=Homo sapiens GN=DIAPH1 PE=1 SV=2 - [DIAP1_HUMAN]	76.29	0.0464	1	3	3	3	68020000	1272	141.3	5.41
O60684	Importin subunit alpha-7 OS=Homo sapiens GN=KPNA6 PE=1 SV=1 - [IMA7_HUMAN]	69.26	0.0336	1	1	1	1	6746000	536	60	4.98
O60749	Sorting nexin-2 OS=Homo sapiens GN=SNX2 PE=1 SV=2 - [SNX2_HUMAN]	150.38	0.1464	1	5	5	6	1039000000	519	58.4	5.12
O60763	General vesicular transport factor p115 OS=Homo sapiens GN=USO1 PE=1 SV=2 - [USO1_HUMAN]	163.48	0.0728	1	5	5	5	343600000	962	107.8	4.91
O60814	Histone H2B type 1-K OS=Homo sapiens GN=HIST1H2BK PE=1 SV=3 - [H2B1K_HUMAN]	232.19	0.4286	10	2	6	8	13420000000	126	13.9	10.32
O60841	Eukaryotic translation initiation factor 5B OS=Homo sapiens GN=EIF5B PE=1 SV=4 - [IF2P_HUMAN]	51.04	0.0303	1	2	2	2	229100000	1220	138.7	5.49
O60888	Protein CutA OS=Homo sapiens GN=CUTA PE=1 SV=2 - [CUTA_HUMAN]	61.74	0.1508	1	1	1	1	169400000	179	19.1	5.5
O75083	WD repeat-containing protein 1 OS=Homo sapiens GN=WDR1 PE=1 SV=4 - [WDR1_HUMAN]	61.62	0.0842	1	3	3	3	954300000	606	66.2	6.65
O75367	Core histone macro-H2A.1 OS=Homo sapiens GN=H2AFY PE=1 SV=4 - [H2AY_HUMAN]	117.81	0.0887	1	2	2	2	187300000	372	39.6	9.79
O75369	Filamin-B OS=Homo sapiens GN=FLNB PE=1 SV=2 - [FLNB_HUMAN]	52.93	0.0046	2	1	1	1	150900000	2602	278	5.73
O75390	Citrate synthase, mitochondrial OS=Homo sapiens GN=CS PE=1 SV=2 - [CISY_HUMAN]	84.15	0.1588	1	3	3	3	816800000	466	51.7	8.32
O75436	Vacuolar protein sorting-associated protein 26A OS=Homo sapiens GN=VPS26A PE=1 SV=2 - [VP26A_HUMAN]	116.72	0.208	1	4	4	4	351800000	327	38.1	6.57
O75493	Carbonic anhydrase-related protein 11 OS=Homo sapiens GN=CA11 PE=1 SV=2 - [CAH11_HUMAN]	35.69	0.0732	1	1	1	1	6714000	328	36.2	9.74
O75533	Splicing factor 3B subunit 1 OS=Homo sapiens GN=SF3B1 PE=1 SV=3 - [SF3B1_HUMAN]	329.64	0.1595	1	12	12	13	428000000	1304	145.7	7.09
O75663	TIP41-like protein OS=Homo sapiens GN=TIPRL PE=1 SV=2 - [TIPRL_HUMAN]	83.76	0.239	1	4	4	5	382700000	272	31.4	5.91
O75787	Renin receptor OS=Homo sapiens GN=ATP6AP2 PE=1 SV=2 - [RENR_HUMAN]	132.09	0.1086	1	2	2	2	306100000	350	39	6.1
O75821	Eukaryotic translation initiation factor 3 subunit G OS=Homo sapiens GN=EIF3G PE=1 SV=2 - [EIF3G_HUMAN]	52.52	0.1188	1	2	2	2	370800000	320	35.6	6.13
O75874	Isocitrate dehydrogenase [NADP] cytoplasmic OS=Homo sapiens GN=IDH1 PE=1 SV=2 - [IDHC_HUMAN]	387.84	0.4106	1	12	12	13	970300000	414	46.6	7.01
O75937	DnaJ homolog subfamily C member 8 OS=Homo sapiens GN=DNAJC8 PE=1 SV=2 - [DNJC8_HUMAN]	30.93	0.1225	1	1	1	1	1465000000	253	29.8	9.06
O76003	Glutaredoxin-3 OS=Homo sapiens GN=GLRX3 PE=1 SV=2 - [GLRX3_HUMAN]	51.78	0.1254	1	2	2	2	153900000	335	37.4	5.39
O94788	Retinal dehydrogenase 2 OS=Homo sapiens GN=ALDH1A2 PE=1 SV=3 - [AL1A2_HUMAN]	119.01	0.1274	1	5	5	6	356500000	518	56.7	6.05
O94826	Mitochondrial import receptor subunit TOM70 OS=Homo sapiens GN=TOMM70A PE=1 SV=1 - [TOM70_HUMAN]	119.18	0.0296	1	1	1	2	189700000	608	67.4	7.12
O94903	Proline synthase co-transcribed bacterial homolog protein OS=Homo sapiens GN=PROSC PE=1 SV=1 - [PROSC_HUMAN]	62.71	0.0582	1	1	1	1	363000000	275	30.3	7.5
O94973	AP-2 complex subunit alpha-2 OS=Homo sapiens GN=AP2A2 PE=1 SV=2 - [AP2A2_HUMAN]	93.86	0.0852	1	3	4	4	259400000	939	103.9	6.96
O94985	Calsyntenin-1 OS=Homo sapiens GN=CLSTN1 PE=1 SV=1 - [CSTN1_HUMAN]	387.24	0.1662	2	9	9	9	813900000	981	109.7	4.91
O95336	6-phosphogluconolactonase OS=Homo sapiens GN=PGLS PE=1 SV=2 - [6PGL_HUMAN]	188.92	0.4961	1	7	7	9	821500000	258	27.5	6.05
O95373	Importin-7 OS=Homo sapiens GN=IPO7 PE=1 SV=1 - [IPO7_HUMAN]	799.8	0.1965	2	13	13	16	1592000000	1038	119.4	4.82
O95394	Phosphoacetylglucosamine mutase OS=Homo sapiens GN=PGM3 PE=1 SV=1 - [AGM1_HUMAN]	95.33	0.1125	1	5	5	6	1035000000	542	59.8	6.25
O95433	Activator of 90 kDa heat shock protein ATPase homolog 1 OS=Homo sapiens GN=AHSA1 PE=1 SV=1 - [AHSA1_HUMAN]	125.2	0.1864	1	3	3	3	671800000	338	38.3	5.53
O95671	N-acetylserotonin O-methyltransferase-like protein OS=Homo sapiens GN=ASMTL PE=1 SV=3 - [ASML_HUMAN]	81.9	0.0918	1	2	2	2	377700000	621	68.8	6.07
O95757	Heat shock 70 kDa protein 4L OS=Homo sapiens GN=HSPA4L PE=1 SV=3 - [HS74L_HUMAN]	57.18	0.0501	1	3	3	3	183800000	839	94.5	5.88
O95782	AP-2 complex subunit alpha-1 OS=Homo sapiens GN=AP2A1 PE=1 SV=3 - [AP2A1_HUMAN]	118.03	0.088	1	3	4	4	73600000	977	107.5	7.03
O95831	Apoptosis-inducing factor 1, mitochondrial OS=Homo sapiens GN=AIFM1 PE=1 SV=1 - [AIFM1_HUMAN]	143.89	0.106	1	4	4	4	354400000	613	66.9	8.95
O95861	3'(2'),5'-bisphosphate nucleotidase 1 OS=Homo sapiens GN=BPNT1 PE=1 SV=1 - [BPNT1_HUMAN]	309.78	0.3701	1	9	9	9	536600000	308	33.4	5.69
O96019	Actin-like protein 6A OS=Homo sapiens GN=ACTL6A PE=1 SV=1 - [ACL6A_HUMAN]	25.88	0.0699	1	1	1	1	1022000000	429	47.4	5.6
P00338	L-lactate dehydrogenase A chain OS=Homo sapiens GN=LDHA PE=1 SV=2 - [LDHA_HUMAN]	2639.71	0.8855	2	32	33	78	48690000000	332	36.7	8.27
P00390	Glutathione reductase, mitochondrial OS=Homo sapiens GN=GSR PE=1 SV=2 - [GSHR_HUMAN]	373.29	0.2452	1	10	10	11	756800000	522	56.2	8.5
P00491	Purine nucleoside phosphorylase OS=Homo sapiens GN=PNP PE=1 SV=2 - [PNPH_HUMAN]	802.35	0.737	1	15	15	22	5393000000	289	32.1	6.95
P00492	Hypoxanthine-guanine phosphoribosyltransferase OS=Homo sapiens GN=HPRT1 PE=1 SV=2 - [HPRT_HUMAN]	370.72	0.6376	1	14	14	15	2696000000	218	24.6	6.68
P00505	Aspartate aminotransferase, mitochondrial OS=Homo sapiens GN=GOT2 PE=1 SV=3 - [AATM_HUMAN]	457.77	0.4047	1	12	12	15	2841000000	430	47.5	9.01
P00558	Phosphoglycerate kinase 1 OS=Homo sapiens GN=PGK1 PE=1 SV=3 - [PGK1_HUMAN]	2467.63	0.8177	2	28	28	60	18750000000	417	44.6	8.1
P00568	Adenylate kinase isoenzyme 1 OS=Homo sapiens GN=AK1 PE=1 SV=3 - [KAD1_HUMAN]	42.7	0.2887	1	3	3	3	188000000	194	21.6	8.63
P00750	Tissue-type plasminogen activator OS=Homo sapiens GN=PLAT PE=1 SV=1 - [TPA_HUMAN]	47.36	0.0214	1	1	1	1	96060000	562	62.9	7.8
P00918	Carbonic anhydrase 2 OS=Homo sapiens GN=CA2 PE=1 SV=2 - [CAH2_HUMAN]	180.72	0.4192	1	7	7	8	2152000000	260	29.2	7.4
P01008	Antithrombin-III OS=Homo sapiens GN=SERPINC1 PE=1 SV=1 - [ANT3_HUMAN]	22.52	0.0733	1	1	1	1	587100000	464	52.6	6.71
P01023	Alpha-2-macroglobulin OS=Homo sapiens GN=A2M PE=1 SV=3 - [A2MG_HUMAN]	120.35	0.0292	1	2	4	5	3344000000	1474	163.2	6.46
P01024	Complement C3 OS=Homo sapiens GN=C3 PE=1 SV=2 - [CO3_HUMAN]	42.35	0.0265	1	2	2	2	800800000	1663	187	6.4
P01031	Complement C5 OS=Homo sapiens GN=C5 PE=1 SV=4 - [CO5_HUMAN]	39.51	0.0078	1	1	1	1	93690000	1676	188.2	6.52
P01033	Metalloproteinase inhibitor 1 OS=Homo sapiens GN=TIMP1 PE=1 SV=1 - [TIMP1_HUMAN]	290.23	0.5749	1	10	10	11	2239000000	207	23.2	8.1
P01137	Transforming growth factor beta-1 OS=Homo sapiens GN=TGFB1 PE=1 SV=2 - [TGFB1_HUMAN]	125.78	0.0974	1	2	2	2	106200000	390	44.3	8.53
P02042	Hemoglobin subunit delta OS=Homo sapiens GN=HBD PE=1 SV=2 - [HBD_HUMAN]	34.3	0.068	5	1	1	1	2475000000	147	16	8.05
P02458	Collagen alpha-1(II) chain OS=Homo sapiens GN=COL2A1 PE=1 SV=3 - [CO2A1_HUMAN]	169.89	0.076	1	6	6	7	340800000	1487	141.7	6.92
P02545	Prelamin-A/C OS=Homo sapiens GN=LMNA PE=1 SV=1 - [LMNA_HUMAN]	126.3	0.0617	1	3	3	3	143200000	664	74.1	7.02
P02753	Retinol-binding protein 4 OS=Homo sapiens GN=RBP4 PE=1 SV=3 - [RET4_HUMAN]	48.16	0.0597	1	1	1	1	117800000	201	23	6.07
P02768	Serum albumin OS=Homo sapiens GN=ALB PE=1 SV=2 - [ALBU_HUMAN]	349.15	0.0608	1	6	6	18	82590000000	609	69.3	6.28
P02771	Alpha-fetoprotein OS=Homo sapiens GN=AFP PE=1 SV=1 - [FETA_HUMAN]	27.4	0.0131	1	1	1	1	926700000	609	68.6	5.68
P02786	Transferrin receptor protein 1 OS=Homo sapiens GN=TFRC PE=1 SV=2 - [TFR1_HUMAN]	63.11	0.0303	1	2	2	2	222500000	760	84.8	6.61
P02787	Serotransferrin OS=Homo sapiens GN=TF PE=1 SV=3 - [TRFE_HUMAN]	6208.18	0.8625	1	78	78	200	68460000000	698	77	7.12
P02788	Lactotransferrin OS=Homo sapiens GN=LTF PE=1 SV=6 - [TRFL_HUMAN]	80.45	0.0606	1	2	2	4	8887000000	710	78.1	8.12
P02790	Hemopexin OS=Homo sapiens GN=HPX PE=1 SV=2 - [HEMO_HUMAN]	65.29	0.0996	1	3	3	3	357100000	462	51.6	7.02
P02794	Ferritin heavy chain OS=Homo sapiens GN=FTH1 PE=1 SV=2 - [FRIH_HUMAN]	127.1	0.0765	1	2	2	3	158100000	183	21.2	5.55
P04040	Catalase OS=Homo sapiens GN=CAT PE=1 SV=3 - [CATA_HUMAN]	71.48	0.0247	1	1	1	1	163600000	527	59.7	7.39
P04075	Fructose-bisphosphate aldolase A OS=Homo sapiens GN=ALDOA PE=1 SV=2 - [ALDOA_HUMAN]	2198.86	0.9203	1	24	28	57	23790000000	364	39.4	8.09
P04181	Ornithine aminotransferase, mitochondrial OS=Homo sapiens GN=OAT PE=1 SV=1 - [OAT_HUMAN]	106.78	0.1822	1	3	3	3	103100000	439	48.5	7.03
P04183	Thymidine kinase, cytosolic OS=Homo sapiens GN=TK1 PE=1 SV=2 - [KITH_HUMAN]	59.56	0.1197	1	2	2	3	403800000	234	25.5	8.51
P04264	Keratin, type II cytoskeletal 1 OS=Homo sapiens GN=KRT1 PE=1 SV=6 - [K2C1_HUMAN]	433.49	0.1724	1	6	6	7	405200000	644	66	8.12
P04406	Glyceraldehyde-3-phosphate dehydrogenase OS=Homo sapiens GN=GAPDH PE=1 SV=3 - [G3P_HUMAN]	3300.98	0.9134	1	33	33	102	50940000000	335	36	8.46
P04908	Histone H2A type 1-B/E OS=Homo sapiens GN=HIST1H2AB PE=1 SV=2 - [H2A1B_HUMAN]	75.22	0.3615	4	1	4	5	9588000000	130	14.1	11.05
P05198	Eukaryotic translation initiation factor 2 subunit 1 OS=Homo sapiens GN=EIF2S1 PE=1 SV=3 - [IF2A_HUMAN]	242.71	0.3016	1	7	7	7	1128000000	315	36.1	5.08
P05388	60S acidic ribosomal protein P0 OS=Homo sapiens GN=RPLP0 PE=1 SV=1 - [RLA0_HUMAN]	236.47	0.2871	2	6	6	6	1053000000	317	34.3	5.97
P05455	Lupus La protein OS=Homo sapiens GN=SSB PE=1 SV=2 - [LA_HUMAN]	985.18	0.5686	1	21	21	31	4284000000	408	46.8	7.12
P05543	Thyroxine-binding globulin OS=Homo sapiens GN=SERPINA7 PE=1 SV=2 - [THBG_HUMAN]	26.59	0.0241	1	1	1	1	131300000	415	46.3	6.3
P06132	Uroporphyrinogen decarboxylase OS=Homo sapiens GN=UROD PE=1 SV=2 - [DCUP_HUMAN]	464.84	0.5341	1	10	10	13	1087000000	367	40.8	6.14
P06396	Gelsolin OS=Homo sapiens GN=GSN PE=1 SV=1 - [GELS_HUMAN]	52.75	0.0307	1	2	2	2	469300000	782	85.6	6.28
P06733	Alpha-enolase OS=Homo sapiens GN=ENO1 PE=1 SV=2 - [ENOA_HUMAN]	10135.1	0.9424	2	53	59	244	107800000000	434	47.1	7.39
P06737	Glycogen phosphorylase, liver form OS=Homo sapiens GN=PYGL PE=1 SV=4 - [PYGL_HUMAN]	984.73	0.4345	3	25	25	33	1752000000	847	97.1	7.17
P06744	Glucose-6-phosphate isomerase OS=Homo sapiens GN=GPI PE=1 SV=4 - [G6PI_HUMAN]	1104.35	0.6093	1	24	24	33	6459000000	558	63.1	8.32
P06748	Nucleophosmin OS=Homo sapiens GN=NPM1 PE=1 SV=2 - [NPM_HUMAN]	270.9	0.2993	1	4	4	7	1599000000	294	32.6	4.78
P06865	Beta-hexosaminidase subunit alpha OS=Homo sapiens GN=HEXA PE=1 SV=2 - [HEXA_HUMAN]	34.69	0.0208	1	1	1	1	412800000	529	60.7	5.16
P06899	Histone H2B type 1-J OS=Homo sapiens GN=HIST1H2BJ PE=1 SV=3 - [H2B1J_HUMAN]	228.66	0.4444	8	3	7	10	12870000000	126	13.9	10.32
P07093	Glia-derived nexin OS=Homo sapiens GN=SERPINE2 PE=1 SV=1 - [GDN_HUMAN]	72.08	0.0653	1	1	1	1	439800000	398	44	9.29
P07195	L-lactate dehydrogenase B chain OS=Homo sapiens GN=LDHB PE=1 SV=2 - [LDHB_HUMAN]	2304.73	0.7665	1	25	26	88	21540000000	334	36.6	6.05
P07237	Protein disulfide-isomerase OS=Homo sapiens GN=P4HB PE=1 SV=3 - [PDIA1_HUMAN]	569.54	0.3661	1	12	12	16	1507000000	508	57.1	4.87
P07384	Calpain-1 catalytic subunit OS=Homo sapiens GN=CAPN1 PE=1 SV=1 - [CAN1_HUMAN]	100.59	0.0728	1	2	2	2	59340000	714	81.8	5.67
P07437	Tubulin beta chain OS=Homo sapiens GN=TUBB PE=1 SV=2 - [TBB5_HUMAN]	1357.55	0.7365	8	5	25	38	4564000000	444	49.6	4.89
P07686	Beta-hexosaminidase subunit beta OS=Homo sapiens GN=HEXB PE=1 SV=3 - [HEXB_HUMAN]	242.92	0.1853	1	5	5	6	776600000	556	63.1	6.76
P07737	Profilin-1 OS=Homo sapiens GN=PFN1 PE=1 SV=2 - [PROF1_HUMAN]	176.48	0.4286	1	4	4	5	3008000000	140	15	8.27
P07741	Adenine phosphoribosyltransferase OS=Homo sapiens GN=APRT PE=1 SV=2 - [APT_HUMAN]	192.4	0.1944	1	2	2	3	122500000	180	19.6	6.02
P07814	Bifunctional glutamate/proline--tRNA ligase OS=Homo sapiens GN=EPRS PE=1 SV=5 - [SYEP_HUMAN]	25.77	0.0119	1	1	1	1	195500000	1512	170.5	7.33
P07900	Heat shock protein HSP 90-alpha OS=Homo sapiens GN=HSP90AA1 PE=1 SV=5 - [HS90A_HUMAN]	4727.12	0.6393	5	37	55	124	35150000000	732	84.6	5.02
P07910	Heterogeneous nuclear ribonucleoproteins C1/C2 OS=Homo sapiens GN=HNRNPC PE=1 SV=4 - [HNRPC_HUMAN]	129.68	0.1634	4	4	4	4	806600000	306	33.6	5.08
P07954	Fumarate hydratase, mitochondrial OS=Homo sapiens GN=FH PE=1 SV=3 - [FUMH_HUMAN]	292.49	0.3765	1	9	9	9	1340000000	510	54.6	8.76
P0DMV8	Heat shock 70 kDa protein 1A OS=Homo sapiens GN=HSPA1A PE=1 SV=1 - [HS71A_HUMAN]	4075.77	0.7005	2	45	48	103	32450000000	641	70	5.66
P08133	Annexin A6 OS=Homo sapiens GN=ANXA6 PE=1 SV=3 - [ANXA6_HUMAN]	48.38	0.0238	1	1	1	1	93720000	673	75.8	5.6
P08238	Heat shock protein HSP 90-beta OS=Homo sapiens GN=HSP90AB1 PE=1 SV=4 - [HS90B_HUMAN]	3769.54	0.6271	4	32	52	111	33340000000	724	83.2	5.03
P08243	Asparagine synthetase [glutamine-hydrolyzing] OS=Homo sapiens GN=ASNS PE=1 SV=4 - [ASNS_HUMAN]	41.81	0.0749	1	3	3	3	145500000	561	64.3	6.86
P08253	72 kDa type IV collagenase OS=Homo sapiens GN=MMP2 PE=1 SV=2 - [MMP2_HUMAN]	239.3	0.1288	1	5	5	5	139500000	660	73.8	5.47
P08397	Porphobilinogen deaminase OS=Homo sapiens GN=HMBS PE=1 SV=2 - [HEM3_HUMAN]	230.32	0.2078	1	4	4	5	510100000	361	39.3	7.18
P08572	Collagen alpha-2(IV) chain OS=Homo sapiens GN=COL4A2 PE=1 SV=4 - [CO4A2_HUMAN]	53.59	0.0076	1	1	1	1	235200000	1712	167.4	8.66
P08579	U2 small nuclear ribonucleoprotein B'' OS=Homo sapiens GN=SNRPB2 PE=1 SV=1 - [RU2B_HUMAN]	58.43	0.0844	1	1	1	1	171600000	225	25.5	9.72
P08670	Vimentin OS=Homo sapiens GN=VIM PE=1 SV=4 - [VIME_HUMAN]	62.96	0.0751	1	2	2	2	235400000	466	53.6	5.12
P08697	Alpha-2-antiplasmin OS=Homo sapiens GN=SERPINF2 PE=1 SV=3 - [A2AP_HUMAN]	31.06	0.0224	1	1	1	1	2454000000	491	54.5	6.29
P08708	40S ribosomal protein S17 OS=Homo sapiens GN=RPS17 PE=1 SV=2 - [RS17_HUMAN]	180.77	0.3407	1	4	4	4	447200000	135	15.5	9.85
P08865	40S ribosomal protein SA OS=Homo sapiens GN=RPSA PE=1 SV=4 - [RSSA_HUMAN]	261.46	0.4407	1	7	7	7	1486000000	295	32.8	4.87
P09012	U1 small nuclear ribonucleoprotein A OS=Homo sapiens GN=SNRPA PE=1 SV=3 - [SNRPA_HUMAN]	59.92	0.0638	1	1	1	1	348500000	282	31.3	9.83
P09104	Gamma-enolase OS=Homo sapiens GN=ENO2 PE=1 SV=3 - [ENOG_HUMAN]	3646.1	0.4217	1	7	13	82	13450000000	434	47.2	5.03
P09211	Glutathione S-transferase P OS=Homo sapiens GN=GSTP1 PE=1 SV=2 - [GSTP1_HUMAN]	614.89	0.5381	1	9	9	11	8905000000	210	23.3	5.64
P09429	High mobility group protein B1 OS=Homo sapiens GN=HMGB1 PE=1 SV=3 - [HMGB1_HUMAN]	363.75	0.386	2	9	10	13	2127000000	215	24.9	5.74
P09622	Dihydrolipoyl dehydrogenase, mitochondrial OS=Homo sapiens GN=DLD PE=1 SV=2 - [DLDH_HUMAN]	214.67	0.1375	1	4	4	5	489000000	509	54.1	7.85
P09651	Heterogeneous nuclear ribonucleoprotein A1 OS=Homo sapiens GN=HNRNPA1 PE=1 SV=5 - [ROA1_HUMAN]	229.96	0.1747	1	5	5	6	1732000000	372	38.7	9.13
P09661	U2 small nuclear ribonucleoprotein A' OS=Homo sapiens GN=SNRPA1 PE=1 SV=2 - [RU2A_HUMAN]	35.23	0.0353	1	1	1	1	60230000	255	28.4	8.62
P09874	Poly [ADP-ribose] polymerase 1 OS=Homo sapiens GN=PARP1 PE=1 SV=4 - [PARP1_HUMAN]	464.59	0.2929	1	17	17	20	1312000000	1014	113	8.88
P09960	Leukotriene A-4 hydrolase OS=Homo sapiens GN=LTA4H PE=1 SV=2 - [LKHA4_HUMAN]	1396.94	0.581	1	30	30	37	3202000000	611	69.2	6.18
P09972	Fructose-bisphosphate aldolase C OS=Homo sapiens GN=ALDOC PE=1 SV=2 - [ALDOC_HUMAN]	495.47	0.2115	1	2	6	10	7407000000	364	39.4	6.87
P0C0S5	Histone H2A.Z OS=Homo sapiens GN=H2AFZ PE=1 SV=2 - [H2AZ_HUMAN]	129.89	0.3203	3	2	3	3	6555000000	128	13.5	10.58
P10155	60 kDa SS-A/Ro ribonucleoprotein OS=Homo sapiens GN=TROVE2 PE=1 SV=2 - [RO60_HUMAN]	585.91	0.3309	1	12	12	15	982700000	538	60.6	8.03
P10253	Lysosomal alpha-glucosidase OS=Homo sapiens GN=GAA PE=1 SV=4 - [LYAG_HUMAN]	79.36	0.0977	1	4	4	4	919900000	952	105.3	6
P10586	Receptor-type tyrosine-protein phosphatase F OS=Homo sapiens GN=PTPRF PE=1 SV=2 - [PTPRF_HUMAN]	80.12	0.0094	1	1	1	1	95590000	1907	212.7	6.3
P10599	Thioredoxin OS=Homo sapiens GN=TXN PE=1 SV=3 - [THIO_HUMAN]	24.11	0.1905	1	1	1	1	402700000	105	11.7	4.92
P10768	S-formylglutathione hydrolase OS=Homo sapiens GN=ESD PE=1 SV=2 - [ESTD_HUMAN]	760.76	0.7766	1	15	15	22	3337000000	282	31.4	7.02
P10809	60 kDa heat shock protein, mitochondrial OS=Homo sapiens GN=HSPD1 PE=1 SV=2 - [CH60_HUMAN]	517.62	0.3019	1	11	11	14	928300000	573	61	5.87
P10909	Clusterin OS=Homo sapiens GN=CLU PE=1 SV=1 - [CLUS_HUMAN]	136.67	0.1247	1	3	3	3	448500000	449	52.5	6.27
P11021	78 kDa glucose-regulated protein OS=Homo sapiens GN=HSPA5 PE=1 SV=2 - [GRP78_HUMAN]	2020.6	0.6177	1	31	32	48	6140000000	654	72.3	5.16
P11142	Heat shock cognate 71 kDa protein OS=Homo sapiens GN=HSPA8 PE=1 SV=1 - [HSP7C_HUMAN]	2222.34	0.483	1	21	31	56	21570000000	646	70.9	5.52
P11413	Glucose-6-phosphate 1-dehydrogenase OS=Homo sapiens GN=G6PD PE=1 SV=4 - [G6PD_HUMAN]	174.41	0.1243	1	4	4	4	244600000	515	59.2	6.84
P11586	C-1-tetrahydrofolate synthase, cytoplasmic OS=Homo sapiens GN=MTHFD1 PE=1 SV=3 - [C1TC_HUMAN]	203.43	0.1433	1	9	9	9	410600000	935	101.5	7.3
P11766	Alcohol dehydrogenase class-3 OS=Homo sapiens GN=ADH5 PE=1 SV=4 - [ADHX_HUMAN]	99.98	0.107	1	2	2	3	666400000	374	39.7	7.49
P11940	Polyadenylate-binding protein 1 OS=Homo sapiens GN=PABPC1 PE=1 SV=2 - [PABP1_HUMAN]	377.33	0.1478	4	3	8	9	1080000000	636	70.6	9.5
P12004	Proliferating cell nuclear antigen OS=Homo sapiens GN=PCNA PE=1 SV=1 - [PCNA_HUMAN]	472.93	0.4636	1	9	9	13	1359000000	261	28.8	4.69
P12081	Histidine--tRNA ligase, cytoplasmic OS=Homo sapiens GN=HARS PE=1 SV=2 - [SYHC_HUMAN]	387.09	0.2475	2	11	11	13	1152000000	509	57.4	5.88
P12109	Collagen alpha-1(VI) chain OS=Homo sapiens GN=COL6A1 PE=1 SV=3 - [CO6A1_HUMAN]	143.51	0.0749	1	4	4	4	339500000	1028	108.5	5.43
P12268	Inosine-5'-monophosphate dehydrogenase 2 OS=Homo sapiens GN=IMPDH2 PE=1 SV=2 - [IMDH2_HUMAN]	29	0.035	1	1	1	1	86090000	514	55.8	6.9
P12270	Nucleoprotein TPR OS=Homo sapiens GN=TPR PE=1 SV=3 - [TPR_HUMAN]	53.18	0.0123	1	2	2	2	138100000	2363	267.1	5.02
P12277	Creatine kinase B-type OS=Homo sapiens GN=CKB PE=1 SV=1 - [KCRB_HUMAN]	1805.32	0.7428	1	25	25	52	15980000000	381	42.6	5.59
P12814	Alpha-actinin-1 OS=Homo sapiens GN=ACTN1 PE=1 SV=2 - [ACTN1_HUMAN]	529.99	0.2668	2	8	16	20	1926000000	892	103	5.41
P12955	Xaa-Pro dipeptidase OS=Homo sapiens GN=PEPD PE=1 SV=3 - [PEPD_HUMAN]	343.95	0.359	1	10	10	13	714500000	493	54.5	6
P12956	X-ray repair cross-complementing protein 6 OS=Homo sapiens GN=XRCC6 PE=1 SV=2 - [XRCC6_HUMAN]	1285.94	0.5435	1	27	27	44	4451000000	609	69.8	6.64
P13010	X-ray repair cross-complementing protein 5 OS=Homo sapiens GN=XRCC5 PE=1 SV=3 - [XRCC5_HUMAN]	1287.23	0.5205	1	31	31	42	3373000000	732	82.7	5.81
P13489	Ribonuclease inhibitor OS=Homo sapiens GN=RNH1 PE=1 SV=2 - [RINI_HUMAN]	282.51	0.2256	1	5	5	5	641100000	461	49.9	4.82
P13639	Elongation factor 2 OS=Homo sapiens GN=EEF2 PE=1 SV=4 - [EF2_HUMAN]	2813.77	0.6177	1	43	43	69	5449000000	858	95.3	6.83
P13645	Keratin, type I cytoskeletal 10 OS=Homo sapiens GN=KRT10 PE=1 SV=6 - [K1C10_HUMAN]	139.11	0.1301	3	4	4	4	278600000	584	58.8	5.21
P13667	Protein disulfide-isomerase A4 OS=Homo sapiens GN=PDIA4 PE=1 SV=2 - [PDIA4_HUMAN]	326.65	0.2589	1	12	12	16	1751000000	645	72.9	5.07
P13693	Translationally-controlled tumor protein OS=Homo sapiens GN=TPT1 PE=1 SV=1 - [TCTP_HUMAN]	112.5	0.2035	2	2	2	2	171700000	172	19.6	4.93
P13796	Plastin-2 OS=Homo sapiens GN=LCP1 PE=1 SV=6 - [PLSL_HUMAN]	1446.92	0.5502	1	25	29	42	9409000000	627	70.2	5.43
P13797	Plastin-3 OS=Homo sapiens GN=PLS3 PE=1 SV=4 - [PLST_HUMAN]	307.6	0.1889	1	6	9	10	3614000000	630	70.8	5.6
P13798	Acylamino-acid-releasing enzyme OS=Homo sapiens GN=APEH PE=1 SV=4 - [ACPH_HUMAN]	247.37	0.0669	1	3	3	4	809300000	732	81.2	5.48
P13984	General transcription factor IIF subunit 2 OS=Homo sapiens GN=GTF2F2 PE=1 SV=2 - [T2FB_HUMAN]	39.14	0.0562	1	1	1	1	162400000	249	28.4	9.23
P14060	3 beta-hydroxysteroid dehydrogenase/Delta 5-->4-isomerase type 1 OS=Homo sapiens GN=HSD3B1 PE=1 SV=2 - [3BHS1_HUMAN]	21.12	0.0188	2	1	1	1	187900000	373	42.2	8.7
P14174	Macrophage migration inhibitory factor OS=Homo sapiens GN=MIF PE=1 SV=4 - [MIF_HUMAN]	304.98	0.4522	1	6	6	9	11800000000	115	12.5	7.88
P14324	Farnesyl pyrophosphate synthase OS=Homo sapiens GN=FDPS PE=1 SV=4 - [FPPS_HUMAN]	815.61	0.3819	1	13	13	23	5954000000	419	48.2	6.15
P14543	Nidogen-1 OS=Homo sapiens GN=NID1 PE=1 SV=3 - [NID1_HUMAN]	722.33	0.2566	1	19	19	27	3443000000	1247	136.3	5.29
P14550	Alcohol dehydrogenase [NADP(+)] OS=Homo sapiens GN=AKR1A1 PE=1 SV=3 - [AK1A1_HUMAN]	128.22	0.1908	1	3	4	4	1331000000	325	36.5	6.79
P14618	Pyruvate kinase PKM OS=Homo sapiens GN=PKM PE=1 SV=4 - [KPYM_HUMAN]	2494.49	0.7458	2	36	36	72	20090000000	531	57.9	7.84
P14625	Endoplasmin OS=Homo sapiens GN=HSP90B1 PE=1 SV=1 - [ENPL_HUMAN]	1734.13	0.4159	2	22	24	42	4489000000	803	92.4	4.84
P14678	Small nuclear ribonucleoprotein-associated proteins B and B' OS=Homo sapiens GN=SNRPB PE=1 SV=2 - [RSMB_HUMAN]	86.23	0.1375	2	3	3	3	485000000	240	24.6	11.19
P14735	Insulin-degrading enzyme OS=Homo sapiens GN=IDE PE=1 SV=4 - [IDE_HUMAN]	77.43	0.0471	1	3	3	3	165900000	1019	117.9	6.61
P14866	Heterogeneous nuclear ribonucleoprotein L OS=Homo sapiens GN=HNRNPL PE=1 SV=2 - [HNRPL_HUMAN]	274.29	0.2716	1	6	6	9	686300000	589	64.1	8.22
P14868	Aspartate--tRNA ligase, cytoplasmic OS=Homo sapiens GN=DARS PE=1 SV=2 - [SYDC_HUMAN]	44.81	0.0539	1	2	2	2	119900000	501	57.1	6.55
P15104	Glutamine synthetase OS=Homo sapiens GN=GLUL PE=1 SV=4 - [GLNA_HUMAN]	93.75	0.1609	1	3	3	3	325600000	373	42	6.89
P15121	Aldose reductase OS=Homo sapiens GN=AKR1B1 PE=1 SV=3 - [ALDR_HUMAN]	260.69	0.4494	1	7	8	12	3263000000	316	35.8	6.98
P15170	Eukaryotic peptide chain release factor GTP-binding subunit ERF3A OS=Homo sapiens GN=GSPT1 PE=1 SV=1 - [ERF3A_HUMAN]	87.25	0.1122	2	3	3	3	319700000	499	55.7	5.62
P15311	Ezrin OS=Homo sapiens GN=EZR PE=1 SV=4 - [EZRI_HUMAN]	949.09	0.4266	1	14	20	34	4160000000	586	69.4	6.27
P15531	Nucleoside diphosphate kinase A OS=Homo sapiens GN=NME1 PE=1 SV=1 - [NDKA_HUMAN]	656.26	0.9079	1	3	11	26	28100000000	152	17.1	6.19
P15586	N-acetylglucosamine-6-sulfatase OS=Homo sapiens GN=GNS PE=1 SV=3 - [GNS_HUMAN]	48.2	0.0236	1	1	1	1	199400000	552	62	8.31
P15927	Replication protein A 32 kDa subunit OS=Homo sapiens GN=RPA2 PE=1 SV=1 - [RFA2_HUMAN]	66.62	0.1519	1	2	2	2	467300000	270	29.2	6.15
P16152	Carbonyl reductase [NADPH] 1 OS=Homo sapiens GN=CBR1 PE=1 SV=3 - [CBR1_HUMAN]	388.42	0.4368	2	10	10	10	1165000000	277	30.4	8.32
P16870	Carboxypeptidase E OS=Homo sapiens GN=CPE PE=1 SV=1 - [CBPE_HUMAN]	189.23	0.1849	1	5	5	6	1153000000	476	53.1	5.14
P16930	Fumarylacetoacetase OS=Homo sapiens GN=FAH PE=1 SV=2 - [FAAA_HUMAN]	31.22	0.0477	1	1	1	1	272600000	419	46.3	6.95
P16989	Y-box-binding protein 3 OS=Homo sapiens GN=YBX3 PE=1 SV=4 - [YBOX3_HUMAN]	83.56	0.1425	1	3	3	3	315500000	372	40.1	9.77
P17174	Aspartate aminotransferase, cytoplasmic OS=Homo sapiens GN=GOT1 PE=1 SV=3 - [AATC_HUMAN]	440.46	0.4504	1	12	12	14	1616000000	413	46.2	7.01
P17612	cAMP-dependent protein kinase catalytic subunit alpha OS=Homo sapiens GN=PRKACA PE=1 SV=2 - [KAPCA_HUMAN]	108.77	0.1282	3	3	3	4	212900000	351	40.6	8.79
P17858	ATP-dependent 6-phosphofructokinase, liver type OS=Homo sapiens GN=PFKL PE=1 SV=6 - [PFKAL_HUMAN]	104.63	0.0244	2	1	1	1	96040000	780	85	7.5
P17987	T-complex protein 1 subunit alpha OS=Homo sapiens GN=TCP1 PE=1 SV=1 - [TCPA_HUMAN]	894.41	0.5036	1	20	20	24	1435000000	556	60.3	6.11
P18065	Insulin-like growth factor-binding protein 2 OS=Homo sapiens GN=IGFBP2 PE=1 SV=2 - [IBP2_HUMAN]	47.38	0.0369	1	1	1	1	95240000	325	34.8	7.5
P18124	60S ribosomal protein L7 OS=Homo sapiens GN=RPL7 PE=1 SV=1 - [RL7_HUMAN]	81.29	0.121	1	2	2	3	360000000	248	29.2	10.65
P18206	Vinculin OS=Homo sapiens GN=VCL PE=1 SV=4 - [VINC_HUMAN]	1335.19	0.4656	1	30	30	39	1946000000	1134	123.7	5.66
P18669	Phosphoglycerate mutase 1 OS=Homo sapiens GN=PGAM1 PE=1 SV=2 - [PGAM1_HUMAN]	1095.51	0.8228	3	22	22	36	7530000000	254	28.8	7.18
P18754	Regulator of chromosome condensation OS=Homo sapiens GN=RCC1 PE=1 SV=1 - [RCC1_HUMAN]	40.04	0.1758	1	2	2	2	226900000	421	44.9	7.52
P19021	Peptidyl-glycine alpha-amidating monooxygenase OS=Homo sapiens GN=PAM PE=1 SV=2 - [AMD_HUMAN]	82.9	0.0154	1	1	1	1	209800000	973	108.3	6.42
P19338	Nucleolin OS=Homo sapiens GN=NCL PE=1 SV=3 - [NUCL_HUMAN]	1899.37	0.4155	1	26	26	41	4985000000	710	76.6	4.7
P19367	Hexokinase-1 OS=Homo sapiens GN=HK1 PE=1 SV=3 - [HXK1_HUMAN]	178.03	0.0916	3	5	5	5	221500000	917	102.4	6.8
P19623	Spermidine synthase OS=Homo sapiens GN=SRM PE=1 SV=1 - [SPEE_HUMAN]	78.83	0.2517	1	4	4	4	189800000	302	33.8	5.49
P19823	Inter-alpha-trypsin inhibitor heavy chain H2 OS=Homo sapiens GN=ITIH2 PE=1 SV=2 - [ITIH2_HUMAN]	183.41	0.0719	1	5	5	6	6839000000	946	106.4	6.86
P20290	Transcription factor BTF3 OS=Homo sapiens GN=BTF3 PE=1 SV=1 - [BTF3_HUMAN]	138.66	0.233	1	2	2	2	875200000	206	22.2	9.38
P20618	Proteasome subunit beta type-1 OS=Homo sapiens GN=PSMB1 PE=1 SV=2 - [PSB1_HUMAN]	223.8	0.4398	1	8	8	10	1132000000	241	26.5	8.13
P20742	Pregnancy zone protein OS=Homo sapiens GN=PZP PE=1 SV=4 - [PZP_HUMAN]	61.38	0.0229	1	1	3	3	2004000000	1482	163.8	6.38
P21333	Filamin-A OS=Homo sapiens GN=FLNA PE=1 SV=4 - [FLNA_HUMAN]	471.14	0.0812	1	11	11	11	490200000	2647	280.6	6.06
P21399	Cytoplasmic aconitate hydratase OS=Homo sapiens GN=ACO1 PE=1 SV=3 - [ACOC_HUMAN]	218.83	0.0742	1	4	4	5	317300000	889	98.3	6.68
P21741	Midkine OS=Homo sapiens GN=MDK PE=1 SV=1 - [MK_HUMAN]	30.35	0.1189	1	1	1	1	201200000	143	15.6	9.79
P22059	Oxysterol-binding protein 1 OS=Homo sapiens GN=OSBP PE=1 SV=1 - [OSBP1_HUMAN]	22.98	0.0149	1	1	1	1	136700000	807	89.4	7.3
P22061	Protein-L-isoaspartate(D-aspartate) O-methyltransferase OS=Homo sapiens GN=PCMT1 PE=1 SV=4 - [PIMT_HUMAN]	190.16	0.4317	1	5	5	6	2079000000	227	24.6	7.21
P22102	Trifunctional purine biosynthetic protein adenosine-3 OS=Homo sapiens GN=GART PE=1 SV=1 - [PUR2_HUMAN]	297.96	0.1743	1	10	10	10	1182000000	1010	107.7	6.7
P22234	Multifunctional protein ADE2 OS=Homo sapiens GN=PAICS PE=1 SV=3 - [PUR6_HUMAN]	868.21	0.5647	1	16	16	24	2839000000	425	47	7.23
P22314	Ubiquitin-like modifier-activating enzyme 1 OS=Homo sapiens GN=UBA1 PE=1 SV=3 - [UBA1_HUMAN]	2601.07	0.603	1	44	44	61	5633000000	1058	117.8	5.76
P22392	Nucleoside diphosphate kinase B OS=Homo sapiens GN=NME2 PE=1 SV=1 - [NDKB_HUMAN]	928.85	0.7961	2	5	13	34	28100000000	152	17.3	8.41
P22626	Heterogeneous nuclear ribonucleoproteins A2/B1 OS=Homo sapiens GN=HNRNPA2B1 PE=1 SV=2 - [ROA2_HUMAN]	267.18	0.3626	1	9	9	11	1839000000	353	37.4	8.95
P23142	Fibulin-1 OS=Homo sapiens GN=FBLN1 PE=1 SV=4 - [FBLN1_HUMAN]	158.4	0.1294	1	4	4	5	322900000	703	77.2	5.22
P23193	Transcription elongation factor A protein 1 OS=Homo sapiens GN=TCEA1 PE=1 SV=2 - [TCEA1_HUMAN]	151.6	0.1894	2	3	3	3	206800000	301	33.9	8.38
P23246	Splicing factor, proline- and glutamine-rich OS=Homo sapiens GN=SFPQ PE=1 SV=2 - [SFPQ_HUMAN]	204.19	0.0934	1	5	5	5	179800000	707	76.1	9.44
P23284	Peptidyl-prolyl cis-trans isomerase B OS=Homo sapiens GN=PPIB PE=1 SV=2 - [PPIB_HUMAN]	422.17	0.5509	1	11	11	16	3787000000	216	23.7	9.41
P23381	Tryptophan--tRNA ligase, cytoplasmic OS=Homo sapiens GN=WARS PE=1 SV=2 - [SYWC_HUMAN]	642.31	0.4926	1	13	13	18	1792000000	471	53.1	6.23
P23396	40S ribosomal protein S3 OS=Homo sapiens GN=RPS3 PE=1 SV=2 - [RS3_HUMAN]	179.47	0.3621	1	7	7	7	703000000	243	26.7	9.66
P23526	Adenosylhomocysteinase OS=Homo sapiens GN=AHCY PE=1 SV=4 - [SAHH_HUMAN]	552.55	0.2431	1	10	10	13	2473000000	432	47.7	6.34
P23528	Cofilin-1 OS=Homo sapiens GN=CFL1 PE=1 SV=3 - [COF1_HUMAN]	149.68	0.4398	1	3	4	6	2083000000	166	18.5	8.09
P23921	Ribonucleoside-diphosphate reductase large subunit OS=Homo sapiens GN=RRM1 PE=1 SV=1 - [RIR1_HUMAN]	211.82	0.0657	1	3	3	4	334900000	792	90	7.15
P24534	Elongation factor 1-beta OS=Homo sapiens GN=EEF1B2 PE=1 SV=3 - [EF1B_HUMAN]	73.21	0.1067	1	1	1	1	546600000	225	24.7	4.67
P24752	Acetyl-CoA acetyltransferase, mitochondrial OS=Homo sapiens GN=ACAT1 PE=1 SV=1 - [THIL_HUMAN]	54.17	0.0937	1	2	2	2	81460000	427	45.2	8.85
P24941	Cyclin-dependent kinase 2 OS=Homo sapiens GN=CDK2 PE=1 SV=2 - [CDK2_HUMAN]	29.94	0.0805	1	1	1	1	190700000	298	33.9	8.68
P25325	3-mercaptopyruvate sulfurtransferase OS=Homo sapiens GN=MPST PE=1 SV=3 - [THTM_HUMAN]	99.37	0.1279	2	3	3	3	284500000	297	33.2	6.6
P25685	DnaJ homolog subfamily B member 1 OS=Homo sapiens GN=DNAJB1 PE=1 SV=4 - [DNJB1_HUMAN]	64.49	0.0824	1	2	2	2	124500000	340	38	8.63
P25786	Proteasome subunit alpha type-1 OS=Homo sapiens GN=PSMA1 PE=1 SV=1 - [PSA1_HUMAN]	311.15	0.4867	1	10	10	12	2056000000	263	29.5	6.61
P25787	Proteasome subunit alpha type-2 OS=Homo sapiens GN=PSMA2 PE=1 SV=2 - [PSA2_HUMAN]	387.13	0.453	1	7	7	9	742300000	234	25.9	7.43
P25788	Proteasome subunit alpha type-3 OS=Homo sapiens GN=PSMA3 PE=1 SV=2 - [PSA3_HUMAN]	295.77	0.3176	1	7	7	11	1255000000	255	28.4	5.33
P25789	Proteasome subunit alpha type-4 OS=Homo sapiens GN=PSMA4 PE=1 SV=1 - [PSA4_HUMAN]	537.18	0.5096	1	10	10	11	1188000000	261	29.5	7.72
P26038	Moesin OS=Homo sapiens GN=MSN PE=1 SV=3 - [MOES_HUMAN]	915.6	0.4558	1	11	19	31	3987000000	577	67.8	6.4
P26196	Probable ATP-dependent RNA helicase DDX6 OS=Homo sapiens GN=DDX6 PE=1 SV=2 - [DDX6_HUMAN]	28.57	0.0642	1	2	2	2	154800000	483	54.4	8.66
P26368	Splicing factor U2AF 65 kDa subunit OS=Homo sapiens GN=U2AF2 PE=1 SV=4 - [U2AF2_HUMAN]	299.41	0.3453	1	9	9	10	1031000000	475	53.5	9.09
P26373	60S ribosomal protein L13 OS=Homo sapiens GN=RPL13 PE=1 SV=4 - [RL13_HUMAN]	43.2	0.0284	1	1	1	1	37910000	211	24.2	11.65
P26583	High mobility group protein B2 OS=Homo sapiens GN=HMGB2 PE=1 SV=2 - [HMGB2_HUMAN]	107.17	0.2488	1	2	3	4	1293000000	209	24	7.81
P26599	Polypyrimidine tract-binding protein 1 OS=Homo sapiens GN=PTBP1 PE=1 SV=1 - [PTBP1_HUMAN]	867.25	0.4708	2	14	14	18	2081000000	531	57.2	9.17
P26639	Threonine--tRNA ligase, cytoplasmic OS=Homo sapiens GN=TARS PE=1 SV=3 - [SYTC_HUMAN]	790.25	0.39	2	20	20	25	1901000000	723	83.4	6.67
P26640	Valine--tRNA ligase OS=Homo sapiens GN=VARS PE=1 SV=4 - [SYVC_HUMAN]	145.2	0.0546	1	4	4	4	130300000	1264	140.4	7.59
P26641	Elongation factor 1-gamma OS=Homo sapiens GN=EEF1G PE=1 SV=3 - [EF1G_HUMAN]	845.76	0.4737	1	18	18	23	3324000000	437	50.1	6.67
P27348	14-3-3 protein theta OS=Homo sapiens GN=YWHAQ PE=1 SV=1 - [1433T_HUMAN]	367.75	0.3796	2	6	7	9	1775000000	245	27.7	4.78
P27694	Replication protein A 70 kDa DNA-binding subunit OS=Homo sapiens GN=RPA1 PE=1 SV=2 - [RFA1_HUMAN]	181.58	0.0731	1	3	3	4	345600000	616	68.1	7.21
P27695	DNA-(apurinic or apyrimidinic site) lyase OS=Homo sapiens GN=APEX1 PE=1 SV=2 - [APEX1_HUMAN]	685.48	0.4686	1	13	13	19	3009000000	318	35.5	8.12
P27708	CAD protein OS=Homo sapiens GN=CAD PE=1 SV=3 - [PYR1_HUMAN]	83.1	0.0103	1	2	2	2	133100000	2225	242.8	6.46
P27797	Calreticulin OS=Homo sapiens GN=CALR PE=1 SV=1 - [CALR_HUMAN]	531.08	0.3094	1	8	8	12	1545000000	417	48.1	4.44
P27816	Microtubule-associated protein 4 OS=Homo sapiens GN=MAP4 PE=1 SV=3 - [MAP4_HUMAN]	70.98	0.0148	1	1	1	1	305800000	1152	120.9	5.43
P28066	Proteasome subunit alpha type-5 OS=Homo sapiens GN=PSMA5 PE=1 SV=3 - [PSA5_HUMAN]	277.27	0.3278	1	4	4	6	1232000000	241	26.4	4.79
P28070	Proteasome subunit beta type-4 OS=Homo sapiens GN=PSMB4 PE=1 SV=4 - [PSB4_HUMAN]	238.28	0.3561	1	6	6	7	653900000	264	29.2	5.97
P28072	Proteasome subunit beta type-6 OS=Homo sapiens GN=PSMB6 PE=1 SV=4 - [PSB6_HUMAN]	87.6	0.3389	1	5	5	5	1115000000	239	25.3	4.92
P28074	Proteasome subunit beta type-5 OS=Homo sapiens GN=PSMB5 PE=1 SV=3 - [PSB5_HUMAN]	338.54	0.403	1	8	8	9	644800000	263	28.5	6.92
P28482	Mitogen-activated protein kinase 1 OS=Homo sapiens GN=MAPK1 PE=1 SV=3 - [MK01_HUMAN]	253.09	0.2917	2	6	6	10	621500000	360	41.4	6.98
P28838	Cytosol aminopeptidase OS=Homo sapiens GN=LAP3 PE=1 SV=3 - [AMPL_HUMAN]	24.02	0.0154	1	1	1	1	45660000	519	56.1	7.93
P29144	Tripeptidyl-peptidase 2 OS=Homo sapiens GN=TPP2 PE=1 SV=4 - [TPP2_HUMAN]	63.53	0.0216	1	1	1	2	34780000	1249	138.3	6.32
P29218	Inositol monophosphatase 1 OS=Homo sapiens GN=IMPA1 PE=1 SV=1 - [IMPA1_HUMAN]	169.26	0.2563	1	4	4	4	364700000	277	30.2	5.26
P29401	Transketolase OS=Homo sapiens GN=TKT PE=1 SV=3 - [TKT_HUMAN]	2286.57	0.7287	1	36	36	68	16290000000	623	67.8	7.66
P29692	Elongation factor 1-delta OS=Homo sapiens GN=EEF1D PE=1 SV=5 - [EF1D_HUMAN]	259.11	0.2669	1	5	5	5	1290000000	281	31.1	5.01
P30040	Endoplasmic reticulum resident protein 29 OS=Homo sapiens GN=ERP29 PE=1 SV=4 - [ERP29_HUMAN]	159.97	0.249	1	4	4	5	296900000	261	29	7.31
P30041	Peroxiredoxin-6 OS=Homo sapiens GN=PRDX6 PE=1 SV=3 - [PRDX6_HUMAN]	547.91	0.5536	1	10	10	13	2225000000	224	25	6.38
P30046	D-dopachrome decarboxylase OS=Homo sapiens GN=DDT PE=1 SV=3 - [DOPD_HUMAN]	200.6	0.4746	2	5	5	6	1445000000	118	12.7	7.3
P30050	60S ribosomal protein L12 OS=Homo sapiens GN=RPL12 PE=1 SV=1 - [RL12_HUMAN]	216.38	0.3212	1	3	3	4	694500000	165	17.8	9.42
P30084	Enoyl-CoA hydratase, mitochondrial OS=Homo sapiens GN=ECHS1 PE=1 SV=4 - [ECHM_HUMAN]	157.57	0.1724	1	4	4	5	303800000	290	31.4	8.07
P30086	Phosphatidylethanolamine-binding protein 1 OS=Homo sapiens GN=PEBP1 PE=1 SV=3 - [PEBP1_HUMAN]	359.14	0.6417	1	6	6	6	1114000000	187	21	7.53
P30101	Protein disulfide-isomerase A3 OS=Homo sapiens GN=PDIA3 PE=1 SV=4 - [PDIA3_HUMAN]	736.87	0.4871	1	17	17	23	3390000000	505	56.7	6.35
P30153	Serine/threonine-protein phosphatase 2A 65 kDa regulatory subunit A alpha isoform OS=Homo sapiens GN=PPP2R1A PE=1 SV=4 - [2AAA_HUMAN]	431.18	0.3328	2	12	12	16	1153000000	589	65.3	5.11
P30419	Glycylpeptide N-tetradecanoyltransferase 1 OS=Homo sapiens GN=NMT1 PE=1 SV=2 - [NMT1_HUMAN]	160.06	0.1169	1	3	3	3	546300000	496	56.8	7.8
P30520	Adenylosuccinate synthetase isozyme 2 OS=Homo sapiens GN=ADSS PE=1 SV=3 - [PURA2_HUMAN]	250.93	0.2281	1	6	6	7	647200000	456	50.1	6.55
P30566	Adenylosuccinate lyase OS=Homo sapiens GN=ADSL PE=1 SV=2 - [PUR8_HUMAN]	498.26	0.4607	1	13	13	15	1945000000	484	54.9	7.11
P30740	Leukocyte elastase inhibitor OS=Homo sapiens GN=SERPINB1 PE=1 SV=1 - [ILEU_HUMAN]	71.31	0.0633	1	2	2	2	114500000	379	42.7	6.28
P31150	Rab GDP dissociation inhibitor alpha OS=Homo sapiens GN=GDI1 PE=1 SV=2 - [GDIA_HUMAN]	859.2	0.5973	1	10	17	22	2693000000	447	50.6	5.14
P31153	S-adenosylmethionine synthase isoform type-2 OS=Homo sapiens GN=MAT2A PE=1 SV=1 - [METK2_HUMAN]	402.38	0.2532	2	10	10	14	1664000000	395	43.6	6.48
P31350	Ribonucleoside-diphosphate reductase subunit M2 OS=Homo sapiens GN=RRM2 PE=1 SV=1 - [RIR2_HUMAN]	70.28	0.0643	1	2	2	2	180800000	389	44.8	5.38
P31689	DnaJ homolog subfamily A member 1 OS=Homo sapiens GN=DNAJA1 PE=1 SV=2 - [DNJA1_HUMAN]	52.97	0.1134	1	2	2	3	392200000	397	44.8	7.08
P31939	Bifunctional purine biosynthesis protein PURH OS=Homo sapiens GN=ATIC PE=1 SV=3 - [PUR9_HUMAN]	240.51	0.2635	1	9	9	9	775600000	592	64.6	6.71
P31942	Heterogeneous nuclear ribonucleoprotein H3 OS=Homo sapiens GN=HNRNPH3 PE=1 SV=2 - [HNRH3_HUMAN]	60.41	0.0405	1	1	1	1	49900000	346	36.9	6.87
P31943	Heterogeneous nuclear ribonucleoprotein H OS=Homo sapiens GN=HNRNPH1 PE=1 SV=4 - [HNRH1_HUMAN]	189.84	0.0735	2	1	2	3	283800000	449	49.2	6.3
P31946	14-3-3 protein beta/alpha OS=Homo sapiens GN=YWHAB PE=1 SV=3 - [1433B_HUMAN]	436.64	0.374	2	4	7	12	4003000000	246	28.1	4.83
P31948	Stress-induced-phosphoprotein 1 OS=Homo sapiens GN=STIP1 PE=1 SV=1 - [STIP1_HUMAN]	304.75	0.2376	1	8	8	10	1907000000	543	62.6	6.8
P32119	Peroxiredoxin-2 OS=Homo sapiens GN=PRDX2 PE=1 SV=5 - [PRDX2_HUMAN]	941.27	0.7273	1	13	14	25	6858000000	198	21.9	5.97
P32969	60S ribosomal protein L9 OS=Homo sapiens GN=RPL9 PE=1 SV=1 - [RL9_HUMAN]	28.23	0.0573	1	1	1	1	67360000	192	21.8	9.95
P33908	Mannosyl-oligosaccharide 1,2-alpha-mannosidase IA OS=Homo sapiens GN=MAN1A1 PE=1 SV=3 - [MA1A1_HUMAN]	133.98	0.075	1	3	3	3	352000000	653	72.9	6.47
P33992	DNA replication licensing factor MCM5 OS=Homo sapiens GN=MCM5 PE=1 SV=5 - [MCM5_HUMAN]	35.21	0.0395	1	2	2	2	225500000	734	82.2	8.37
P33993	DNA replication licensing factor MCM7 OS=Homo sapiens GN=MCM7 PE=1 SV=4 - [MCM7_HUMAN]	69.66	0.0403	1	2	2	2	146100000	719	81.3	6.46
P34897	Serine hydroxymethyltransferase, mitochondrial OS=Homo sapiens GN=SHMT2 PE=1 SV=3 - [GLYM_HUMAN]	125.96	0.1151	1	3	3	3	180600000	504	56	8.53
P34932	Heat shock 70 kDa protein 4 OS=Homo sapiens GN=HSPA4 PE=1 SV=4 - [HSP74_HUMAN]	1738.13	0.5583	1	35	35	46	3363000000	840	94.3	5.19
P34949	Mannose-6-phosphate isomerase OS=Homo sapiens GN=MPI PE=1 SV=2 - [MPI_HUMAN]	60.52	0.0355	1	1	1	1	122100000	423	46.6	5.95
P35080	Profilin-2 OS=Homo sapiens GN=PFN2 PE=1 SV=3 - [PROF2_HUMAN]	87.99	0.1	1	1	1	1	543300000	140	15	6.99
P35221	Catenin alpha-1 OS=Homo sapiens GN=CTNNA1 PE=1 SV=1 - [CTNA1_HUMAN]	115.39	0.0188	2	1	1	1	75140000	906	100	6.29
P35222	Catenin beta-1 OS=Homo sapiens GN=CTNNB1 PE=1 SV=1 - [CTNB1_HUMAN]	57.44	0.0397	2	2	2	2	1092000000	781	85.4	5.86
P35237	Serpin B6 OS=Homo sapiens GN=SERPINB6 PE=1 SV=3 - [SPB6_HUMAN]	258.06	0.3112	1	8	8	9	866500000	376	42.6	5.27
P35241	Radixin OS=Homo sapiens GN=RDX PE=1 SV=1 - [RADI_HUMAN]	499.47	0.223	1	3	11	20	3987000000	583	68.5	6.37
P35268	60S ribosomal protein L22 OS=Homo sapiens GN=RPL22 PE=1 SV=2 - [RL22_HUMAN]	114.74	0.3047	1	2	2	2	788100000	128	14.8	9.19
P35270	Sepiapterin reductase OS=Homo sapiens GN=SPR PE=1 SV=1 - [SPRE_HUMAN]	131.11	0.3257	1	4	4	4	297000000	261	28	8.05
P0DN79	Cystathionine beta-synthase-like protein OS=Homo sapiens GN=CBSL PE=3 SV=1 - [CBSL_HUMAN]	85.5	0.0309	1	1	1	1	178900000	551	60.5	6.65
P35573	Glycogen debranching enzyme OS=Homo sapiens GN=AGL PE=1 SV=3 - [GDE_HUMAN]	73.26	0.0483	1	4	4	4	209900000	1532	174.7	6.76
P35579	Myosin-9 OS=Homo sapiens GN=MYH9 PE=1 SV=4 - [MYH9_HUMAN]	75.13	0.0199	1	2	2	2	204400000	1960	226.4	5.6
P35580	Myosin-10 OS=Homo sapiens GN=MYH10 PE=1 SV=3 - [MYH10_HUMAN]	46.71	0.0076	1	1	1	1	34240000	1976	228.9	5.54
P35606	Coatomer subunit beta' OS=Homo sapiens GN=COPB2 PE=1 SV=2 - [COPB2_HUMAN]	139.01	0.0618	1	4	4	5	102000000	906	102.4	5.27
P35659	Protein DEK OS=Homo sapiens GN=DEK PE=1 SV=1 - [DEK_HUMAN]	47.06	0.072	1	2	2	2	271800000	375	42.6	8.56
P36405	ADP-ribosylation factor-like protein 3 OS=Homo sapiens GN=ARL3 PE=1 SV=2 - [ARL3_HUMAN]	50.83	0.1923	1	2	2	2	90210000	182	20.4	7.24
P36578	60S ribosomal protein L4 OS=Homo sapiens GN=RPL4 PE=1 SV=5 - [RL4_HUMAN]	25.78	0.0398	1	1	1	1	168600000	427	47.7	11.06
P36871	Phosphoglucomutase-1 OS=Homo sapiens GN=PGM1 PE=1 SV=3 - [PGM1_HUMAN]	649.43	0.5801	1	18	18	21	983900000	562	61.4	6.76
P36873	Serine/threonine-protein phosphatase PP1-gamma catalytic subunit OS=Homo sapiens GN=PPP1CC PE=1 SV=1 - [PP1G_HUMAN]	152.06	0.1672	2	1	4	4	471000000	323	37	6.54
P36955	Pigment epithelium-derived factor OS=Homo sapiens GN=SERPINF1 PE=1 SV=4 - [PEDF_HUMAN]	377.67	0.4043	1	11	11	12	822500000	418	46.3	6.38
P37108	Signal recognition particle 14 kDa protein OS=Homo sapiens GN=SRP14 PE=1 SV=2 - [SRP14_HUMAN]	209.24	0.3309	1	3	3	4	670700000	136	14.6	10.04
P37802	Transgelin-2 OS=Homo sapiens GN=TAGLN2 PE=1 SV=3 - [TAGL2_HUMAN]	277.69	0.5578	2	7	7	7	843400000	199	22.4	8.25
P37837	Transaldolase OS=Homo sapiens GN=TALDO1 PE=1 SV=2 - [TALDO_HUMAN]	799.59	0.4599	1	17	17	26	6425000000	337	37.5	6.81
P38159	RNA-binding motif protein, X chromosome OS=Homo sapiens GN=RBMX PE=1 SV=3 - [RBMX_HUMAN]	121.63	0.0409	1	1	1	2	426800000	391	42.3	10.05
P38606	V-type proton ATPase catalytic subunit A OS=Homo sapiens GN=ATP6V1A PE=1 SV=2 - [VATA_HUMAN]	77.49	0.0875	1	2	2	2	245600000	617	68.3	5.52
P38919	Eukaryotic initiation factor 4A-III OS=Homo sapiens GN=EIF4A3 PE=1 SV=4 - [IF4A3_HUMAN]	216.9	0.1582	1	4	5	6	4181000000	411	46.8	6.73
P39019	40S ribosomal protein S19 OS=Homo sapiens GN=RPS19 PE=1 SV=2 - [RS19_HUMAN]	49.7	0.1034	1	1	1	1	641800000	145	16.1	10.32
P39687	Acidic leucine-rich nuclear phosphoprotein 32 family member A OS=Homo sapiens GN=ANP32A PE=1 SV=1 - [AN32A_HUMAN]	317.06	0.3293	3	3	4	8	987700000	249	28.6	4.09
P39748	Flap endonuclease 1 OS=Homo sapiens GN=FEN1 PE=1 SV=1 - [FEN1_HUMAN]	285.32	0.2816	1	6	6	7	1344000000	380	42.6	8.62
P40227	T-complex protein 1 subunit zeta OS=Homo sapiens GN=CCT6A PE=1 SV=3 - [TCPZ_HUMAN]	810.89	0.4482	2	18	18	26	2134000000	531	58	6.68
P40925	Malate dehydrogenase, cytoplasmic OS=Homo sapiens GN=MDH1 PE=1 SV=4 - [MDHC_HUMAN]	773.57	0.4251	1	9	9	15	8921000000	334	36.4	7.36
P40926	Malate dehydrogenase, mitochondrial OS=Homo sapiens GN=MDH2 PE=1 SV=3 - [MDHM_HUMAN]	720.99	0.5503	1	15	15	18	2509000000	338	35.5	8.68
P41091	Eukaryotic translation initiation factor 2 subunit 3 OS=Homo sapiens GN=EIF2S3 PE=1 SV=3 - [IF2G_HUMAN]	182.93	0.3475	2	10	10	10	1135000000	472	51.1	8.4
P41227	N-alpha-acetyltransferase 10 OS=Homo sapiens GN=NAA10 PE=1 SV=1 - [NAA10_HUMAN]	117.28	0.1702	2	3	3	3	153500000	235	26.4	5.64
P41250	Glycine--tRNA ligase OS=Homo sapiens GN=GARS PE=1 SV=3 - [SYG_HUMAN]	692.06	0.3748	1	16	16	19	918600000	739	83.1	7.03
P42126	Enoyl-CoA delta isomerase 1, mitochondrial OS=Homo sapiens GN=ECI1 PE=1 SV=1 - [ECI1_HUMAN]	136.22	0.2616	1	4	4	4	790700000	302	32.8	8.54
P42167	Lamina-associated polypeptide 2, isoforms beta/gamma OS=Homo sapiens GN=TMPO PE=1 SV=2 - [LAP2B_HUMAN]	25.67	0.0573	2	1	1	1	181800000	454	50.6	9.38
P42285	Superkiller viralicidic activity 2-like 2 OS=Homo sapiens GN=SKIV2L2 PE=1 SV=3 - [SK2L2_HUMAN]	47.65	0.0624	1	3	3	3	120900000	1042	117.7	6.52
P42677	40S ribosomal protein S27 OS=Homo sapiens GN=RPS27 PE=1 SV=3 - [RS27_HUMAN]	57.54	0.1548	2	1	1	1	395700000	84	9.5	9.45
P42765	3-ketoacyl-CoA thiolase, mitochondrial OS=Homo sapiens GN=ACAA2 PE=1 SV=2 - [THIM_HUMAN]	107.77	0.2166	1	3	3	3	129400000	397	41.9	8.09
P42766	60S ribosomal protein L35 OS=Homo sapiens GN=RPL35 PE=1 SV=2 - [RL35_HUMAN]	28.74	0.122	1	1	1	1	134400000	123	14.5	11.05
P43034	Platelet-activating factor acetylhydrolase IB subunit alpha OS=Homo sapiens GN=PAFAH1B1 PE=1 SV=2 - [LIS1_HUMAN]	235.62	0.239	1	6	6	7	523100000	410	46.6	7.37
P43487	Ran-specific GTPase-activating protein OS=Homo sapiens GN=RANBP1 PE=1 SV=1 - [RANG_HUMAN]	110.55	0.1692	1	2	2	2	933800000	201	23.3	5.29
P43490	Nicotinamide phosphoribosyltransferase OS=Homo sapiens GN=NAMPT PE=1 SV=1 - [NAMPT_HUMAN]	78.28	0.1711	1	5	5	5	348400000	491	55.5	7.15
P43686	26S protease regulatory subunit 6B OS=Homo sapiens GN=PSMC4 PE=1 SV=2 - [PRS6B_HUMAN]	67.24	0.1005	1	2	2	2	125200000	418	47.3	5.21
P45877	Peptidyl-prolyl cis-trans isomerase C OS=Homo sapiens GN=PPIC PE=1 SV=1 - [PPIC_HUMAN]	91.87	0.0991	1	2	2	2	154600000	212	22.7	8.4
P45973	Chromobox protein homolog 5 OS=Homo sapiens GN=CBX5 PE=1 SV=1 - [CBX5_HUMAN]	101.53	0.1518	1	2	2	2	79310000	191	22.2	5.86
P45974	Ubiquitin carboxyl-terminal hydrolase 5 OS=Homo sapiens GN=USP5 PE=1 SV=2 - [UBP5_HUMAN]	82.78	0.0524	1	2	2	2	114300000	858	95.7	5.03
P46060	Ran GTPase-activating protein 1 OS=Homo sapiens GN=RANGAP1 PE=1 SV=1 - [RAGP1_HUMAN]	376.52	0.3441	1	13	13	13	1478000000	587	63.5	4.68
P46109	Crk-like protein OS=Homo sapiens GN=CRKL PE=1 SV=1 - [CRKL_HUMAN]	73.29	0.0594	1	1	1	1	83710000	303	33.8	6.74
P46379	Large proline-rich protein BAG6 OS=Homo sapiens GN=BAG6 PE=1 SV=2 - [BAG6_HUMAN]	30.03	0.0274	1	1	1	1	18120000	1132	119.3	5.6
P46777	60S ribosomal protein L5 OS=Homo sapiens GN=RPL5 PE=1 SV=3 - [RL5_HUMAN]	924.04	0.6195	1	15	15	22	4615000000	297	34.3	9.72
P46778	60S ribosomal protein L21 OS=Homo sapiens GN=RPL21 PE=1 SV=2 - [RL21_HUMAN]	38.21	0.0688	1	1	1	1	350400000	160	18.6	10.49
P46781	40S ribosomal protein S9 OS=Homo sapiens GN=RPS9 PE=1 SV=3 - [RS9_HUMAN]	27.97	0.0619	1	1	1	1	429800000	194	22.6	10.65
P46782	40S ribosomal protein S5 OS=Homo sapiens GN=RPS5 PE=1 SV=4 - [RS5_HUMAN]	102.93	0.0735	1	1	1	1	819900000	204	22.9	9.72
P46926	Glucosamine-6-phosphate isomerase 1 OS=Homo sapiens GN=GNPDA1 PE=1 SV=1 - [GNPI1_HUMAN]	58.21	0.1384	1	2	2	2	499200000	289	32.6	6.92
P46940	Ras GTPase-activating-like protein IQGAP1 OS=Homo sapiens GN=IQGAP1 PE=1 SV=1 - [IQGA1_HUMAN]	331.15	0.099	3	11	11	11	420400000	1657	189.1	6.48
P47755	F-actin-capping protein subunit alpha-2 OS=Homo sapiens GN=CAPZA2 PE=1 SV=3 - [CAZA2_HUMAN]	75.78	0.1049	1	1	2	2	792500000	286	32.9	5.85
P47756	F-actin-capping protein subunit beta OS=Homo sapiens GN=CAPZB PE=1 SV=4 - [CAPZB_HUMAN]	399.13	0.3682	1	7	7	9	1536000000	277	31.3	5.59
P47813	Eukaryotic translation initiation factor 1A, X-chromosomal OS=Homo sapiens GN=EIF1AX PE=1 SV=2 - [IF1AX_HUMAN]	47.81	0.2292	2	2	2	2	502900000	144	16.5	5.24
P47914	60S ribosomal protein L29 OS=Homo sapiens GN=RPL29 PE=1 SV=2 - [RL29_HUMAN]	76.31	0.0943	1	1	1	1	634800000	159	17.7	11.66
P48147	Prolyl endopeptidase OS=Homo sapiens GN=PREP PE=1 SV=2 - [PPCE_HUMAN]	404.14	0.2845	1	12	12	14	1147000000	710	80.6	5.86
P48163	NADP-dependent malic enzyme OS=Homo sapiens GN=ME1 PE=1 SV=1 - [MAOX_HUMAN]	426.26	0.2745	1	6	6	9	668100000	572	64.1	6.13
P48506	Glutamate--cysteine ligase catalytic subunit OS=Homo sapiens GN=GCLC PE=1 SV=2 - [GSH1_HUMAN]	170.71	0.1476	1	5	5	5	318800000	637	72.7	6.09
P48637	Glutathione synthetase OS=Homo sapiens GN=GSS PE=1 SV=1 - [GSHB_HUMAN]	131.16	0.2215	1	6	6	6	736300000	474	52.4	5.92
P48643	T-complex protein 1 subunit epsilon OS=Homo sapiens GN=CCT5 PE=1 SV=1 - [TCPE_HUMAN]	798.7	0.4972	1	14	15	22	2302000000	541	59.6	5.66
P48739	Phosphatidylinositol transfer protein beta isoform OS=Homo sapiens GN=PITPNB PE=1 SV=2 - [PIPNB_HUMAN]	209.23	0.2804	1	6	6	8	1290000000	271	31.5	6.87
P49189	4-trimethylaminobutyraldehyde dehydrogenase OS=Homo sapiens GN=ALDH9A1 PE=1 SV=3 - [AL9A1_HUMAN]	99.5	0.0911	1	3	3	3	283700000	494	53.8	5.87
P49247	Ribose-5-phosphate isomerase OS=Homo sapiens GN=RPIA PE=1 SV=3 - [RPIA_HUMAN]	26.2	0.0579	1	1	1	1	157400000	311	33.2	8.54
P49321	Nuclear autoantigenic sperm protein OS=Homo sapiens GN=NASP PE=1 SV=2 - [NASP_HUMAN]	294.24	0.1358	1	6	6	7	422600000	788	85.2	4.3
P49327	Fatty acid synthase OS=Homo sapiens GN=FASN PE=1 SV=3 - [FAS_HUMAN]	2124.5	0.4209	1	61	61	70	2740000000	2511	273.3	6.44
P49368	T-complex protein 1 subunit gamma OS=Homo sapiens GN=CCT3 PE=1 SV=4 - [TCPG_HUMAN]	597.56	0.4422	1	18	18	21	2882000000	545	60.5	6.49
P49419	Alpha-aminoadipic semialdehyde dehydrogenase OS=Homo sapiens GN=ALDH7A1 PE=1 SV=5 - [AL7A1_HUMAN]	116.94	0.0835	1	3	3	3	138900000	539	58.5	7.99
P49458	Signal recognition particle 9 kDa protein OS=Homo sapiens GN=SRP9 PE=1 SV=2 - [SRP09_HUMAN]	27.2	0.1279	1	1	1	1	342500000	86	10.1	7.97
P49588	Alanine--tRNA ligase, cytoplasmic OS=Homo sapiens GN=AARS PE=1 SV=2 - [SYAC_HUMAN]	454.82	0.1674	1	10	10	10	788100000	968	106.7	5.53
P49589	Cysteine--tRNA ligase, cytoplasmic OS=Homo sapiens GN=CARS PE=1 SV=3 - [SYCC_HUMAN]	183.59	0.1136	1	6	6	8	594700000	748	85.4	6.76
P49591	Serine--tRNA ligase, cytoplasmic OS=Homo sapiens GN=SARS PE=1 SV=3 - [SYSC_HUMAN]	246.01	0.3132	1	10	10	10	429500000	514	58.7	6.43
P49720	Proteasome subunit beta type-3 OS=Homo sapiens GN=PSMB3 PE=1 SV=2 - [PSB3_HUMAN]	291.57	0.2927	1	4	4	7	1281000000	205	22.9	6.55
P49721	Proteasome subunit beta type-2 OS=Homo sapiens GN=PSMB2 PE=1 SV=1 - [PSB2_HUMAN]	209.8	0.4776	1	7	7	7	733900000	201	22.8	7.02
P49736	DNA replication licensing factor MCM2 OS=Homo sapiens GN=MCM2 PE=1 SV=4 - [MCM2_HUMAN]	270.69	0.1206	1	7	7	7	384600000	904	101.8	5.52
P49747	Cartilage oligomeric matrix protein OS=Homo sapiens GN=COMP PE=1 SV=2 - [COMP_HUMAN]	47.4	0.0317	1	1	1	1	118400000	757	82.8	4.6
P49756	RNA-binding protein 25 OS=Homo sapiens GN=RBM25 PE=1 SV=3 - [RBM25_HUMAN]	42.71	0.0214	1	1	1	1	54730000	843	100.1	6.32
P49773	Histidine triad nucleotide-binding protein 1 OS=Homo sapiens GN=HINT1 PE=1 SV=2 - [HINT1_HUMAN]	102.1	0.6032	1	4	4	4	418400000	126	13.8	6.95
P49902	Cytosolic purine 5'-nucleotidase OS=Homo sapiens GN=NT5C2 PE=1 SV=1 - [5NTC_HUMAN]	57.35	0.0624	1	2	2	2	162600000	561	64.9	6.14
P49903	Selenide, water dikinase 1 OS=Homo sapiens GN=SEPHS1 PE=1 SV=2 - [SPS1_HUMAN]	210.92	0.2857	1	5	5	5	833100000	392	42.9	5.97
P49915	GMP synthase [glutamine-hydrolyzing] OS=Homo sapiens GN=GMPS PE=1 SV=1 - [GUAA_HUMAN]	376.22	0.342	1	13	13	13	1220000000	693	76.7	6.87
P50395	Rab GDP dissociation inhibitor beta OS=Homo sapiens GN=GDI2 PE=1 SV=2 - [GDIB_HUMAN]	1521.22	0.8315	1	18	25	43	5014000000	445	50.6	6.47
P50454	Serpin H1 OS=Homo sapiens GN=SERPINH1 PE=1 SV=2 - [SERPH_HUMAN]	88.31	0.0933	1	2	2	2	60750000	418	46.4	8.69
P50579	Methionine aminopeptidase 2 OS=Homo sapiens GN=METAP2 PE=1 SV=1 - [MAP2_HUMAN]	320.68	0.1946	1	5	5	9	954400000	478	52.9	5.82
P50897	Palmitoyl-protein thioesterase 1 OS=Homo sapiens GN=PPT1 PE=1 SV=1 - [PPT1_HUMAN]	80.82	0.1275	1	2	2	2	237200000	306	34.2	6.52
P50914	60S ribosomal protein L14 OS=Homo sapiens GN=RPL14 PE=1 SV=4 - [RL14_HUMAN]	38.28	0.0558	1	1	1	1	163700000	215	23.4	10.93
P50990	T-complex protein 1 subunit theta OS=Homo sapiens GN=CCT8 PE=1 SV=4 - [TCPQ_HUMAN]	642.24	0.4872	1	17	17	22	3097000000	548	59.6	5.6
P50991	T-complex protein 1 subunit delta OS=Homo sapiens GN=CCT4 PE=1 SV=4 - [TCPD_HUMAN]	1246.6	0.6345	1	22	23	31	2582000000	539	57.9	7.83
P51003	Poly(A) polymerase alpha OS=Homo sapiens GN=PAPOLA PE=1 SV=4 - [PAPOA_HUMAN]	47.18	0.0416	3	2	2	2	179900000	745	82.8	7.37
P51148	Ras-related protein Rab-5C OS=Homo sapiens GN=RAB5C PE=1 SV=2 - [RAB5C_HUMAN]	44.77	0.0648	1	1	1	1	316200000	216	23.5	8.41
P51610	Host cell factor 1 OS=Homo sapiens GN=HCFC1 PE=1 SV=2 - [HCFC1_HUMAN]	157.46	0.028	1	3	3	3	289100000	2035	208.6	7.46
P51665	26S proteasome non-ATPase regulatory subunit 7 OS=Homo sapiens GN=PSMD7 PE=1 SV=2 - [PSMD7_HUMAN]	274.12	0.2901	1	5	5	6	481400000	324	37	6.77
P51858	Hepatoma-derived growth factor OS=Homo sapiens GN=HDGF PE=1 SV=1 - [HDGF_HUMAN]	37.05	0.0417	1	1	1	1	241000000	240	26.8	4.73
P51965	Ubiquitin-conjugating enzyme E2 E1 OS=Homo sapiens GN=UBE2E1 PE=1 SV=1 - [UB2E1_HUMAN]	72.19	0.1554	2	1	1	1		193	21.4	8.53
P51991	Heterogeneous nuclear ribonucleoprotein A3 OS=Homo sapiens GN=HNRNPA3 PE=1 SV=2 - [ROA3_HUMAN]	114.68	0.0582	1	1	1	1	361400000	378	39.6	9.01
P52209	6-phosphogluconate dehydrogenase, decarboxylating OS=Homo sapiens GN=PGD PE=1 SV=3 - [6PGD_HUMAN]	804.67	0.5217	1	17	17	23	5267000000	483	53.1	7.23
P52292	Importin subunit alpha-1 OS=Homo sapiens GN=KPNA2 PE=1 SV=1 - [IMA1_HUMAN]	250.44	0.2325	1	7	7	8	336800000	529	57.8	5.4
P52306	Rap1 GTPase-GDP dissociation stimulator 1 OS=Homo sapiens GN=RAP1GDS1 PE=1 SV=3 - [GDS1_HUMAN]	30.24	0.0247	1	1	1	1	120300000	607	66.3	5.31
P52565	Rho GDP-dissociation inhibitor 1 OS=Homo sapiens GN=ARHGDIA PE=1 SV=3 - [GDIR1_HUMAN]	339.29	0.3824	1	5	5	8	2796000000	204	23.2	5.11
P52597	Heterogeneous nuclear ribonucleoprotein F OS=Homo sapiens GN=HNRNPF PE=1 SV=3 - [HNRPF_HUMAN]	102.54	0.1205	1	1	2	2	342500000	415	45.6	5.58
P52788	Spermine synthase OS=Homo sapiens GN=SMS PE=1 SV=2 - [SPSY_HUMAN]	96.76	0.0683	1	2	2	2	207800000	366	41.2	5.02
P52888	Thimet oligopeptidase OS=Homo sapiens GN=THOP1 PE=1 SV=2 - [THOP1_HUMAN]	247.69	0.1756	1	8	8	9	302700000	689	78.8	6.05
P52907	F-actin-capping protein subunit alpha-1 OS=Homo sapiens GN=CAPZA1 PE=1 SV=3 - [CAZA1_HUMAN]	243.45	0.465	1	6	7	7	1354000000	286	32.9	5.69
P53004	Biliverdin reductase A OS=Homo sapiens GN=BLVRA PE=1 SV=2 - [BIEA_HUMAN]	235.38	0.4595	1	10	10	13	763300000	296	33.4	6.44
P53041	Serine/threonine-protein phosphatase 5 OS=Homo sapiens GN=PPP5C PE=1 SV=1 - [PPP5_HUMAN]	335.3	0.2465	1	9	9	10	925300000	499	56.8	6.28
P53365	Arfaptin-2 OS=Homo sapiens GN=ARFIP2 PE=1 SV=1 - [ARFP2_HUMAN]	59.21	0.0645	1	1	1	1	15190000	341	37.8	6.04
P53396	ATP-citrate synthase OS=Homo sapiens GN=ACLY PE=1 SV=3 - [ACLY_HUMAN]	897.97	0.3043	1	26	26	32	2036000000	1101	120.8	7.33
P53582	Methionine aminopeptidase 1 OS=Homo sapiens GN=METAP1 PE=1 SV=2 - [MAP11_HUMAN]	49.16	0.1166	1	3	3	3	104600000	386	43.2	7.17
P53602	Diphosphomevalonate decarboxylase OS=Homo sapiens GN=MVD PE=1 SV=1 - [MVD1_HUMAN]	39.85	0.0325	1	1	1	1	185500000	400	43.4	7.23
P53618	Coatomer subunit beta OS=Homo sapiens GN=COPB1 PE=1 SV=3 - [COPB_HUMAN]	110.09	0.0304	1	2	2	2	121500000	953	107.1	6.05
P53621	Coatomer subunit alpha OS=Homo sapiens GN=COPA PE=1 SV=2 - [COPA_HUMAN]	0	0.0057	1	1	1	1	127800000	1224	138.3	7.66
P53680	AP-2 complex subunit sigma OS=Homo sapiens GN=AP2S1 PE=1 SV=2 - [AP2S1_HUMAN]	37.05	0.0493	1	1	1	1	230300000	142	17	6.18
P53990	IST1 homolog OS=Homo sapiens GN=IST1 PE=1 SV=1 - [IST1_HUMAN]	25.63	0.0192	1	1	1	1	87910000	364	39.7	5.35
P53999	Activated RNA polymerase II transcriptional coactivator p15 OS=Homo sapiens GN=SUB1 PE=1 SV=3 - [TCP4_HUMAN]	95.47	0.1969	1	2	2	2	591500000	127	14.4	9.6
P54136	Arginine--tRNA ligase, cytoplasmic OS=Homo sapiens GN=RARS PE=1 SV=2 - [SYRC_HUMAN]	106.61	0.1212	1	5	5	5	296900000	660	75.3	6.68
P54577	Tyrosine--tRNA ligase, cytoplasmic OS=Homo sapiens GN=YARS PE=1 SV=4 - [SYYC_HUMAN]	111.84	0.0928	1	3	3	3	149300000	528	59.1	7.05
P54578	Ubiquitin carboxyl-terminal hydrolase 14 OS=Homo sapiens GN=USP14 PE=1 SV=3 - [UBP14_HUMAN]	480.14	0.3583	1	12	12	14	894300000	494	56	5.3
P54652	Heat shock-related 70 kDa protein 2 OS=Homo sapiens GN=HSPA2 PE=1 SV=1 - [HSP72_HUMAN]	683.67	0.1862	1	1	11	18	21570000000	639	70	5.74
P54687	Branched-chain-amino-acid aminotransferase, cytosolic OS=Homo sapiens GN=BCAT1 PE=1 SV=3 - [BCAT1_HUMAN]	35.39	0.0518	1	1	1	1	201800000	386	42.9	5.3
P54819	Adenylate kinase 2, mitochondrial OS=Homo sapiens GN=AK2 PE=1 SV=2 - [KAD2_HUMAN]	199.91	0.3682	1	4	4	4	679100000	239	26.5	7.81
P55010	Eukaryotic translation initiation factor 5 OS=Homo sapiens GN=EIF5 PE=1 SV=2 - [IF5_HUMAN]	43.94	0.0673	1	2	2	2	129300000	431	49.2	5.58
P55060	Exportin-2 OS=Homo sapiens GN=CSE1L PE=1 SV=3 - [XPO2_HUMAN]	820.99	0.2976	1	20	20	24	3123000000	971	110.3	5.77
P55072	Transitional endoplasmic reticulum ATPase OS=Homo sapiens GN=VCP PE=1 SV=4 - [TERA_HUMAN]	1380.52	0.562	2	34	34	43	1640000000	806	89.3	5.26
P55209	Nucleosome assembly protein 1-like 1 OS=Homo sapiens GN=NAP1L1 PE=1 SV=1 - [NP1L1_HUMAN]	401.69	0.3274	1	5	7	11	2132000000	391	45.3	4.46
P55263	Adenosine kinase OS=Homo sapiens GN=ADK PE=1 SV=2 - [ADK_HUMAN]	184.12	0.2044	1	4	4	5	411400000	362	40.5	6.7
P55268	Laminin subunit beta-2 OS=Homo sapiens GN=LAMB2 PE=1 SV=2 - [LAMB2_HUMAN]	283.51	0.0812	1	10	10	10	734100000	1798	195.9	6.52
P55786	Puromycin-sensitive aminopeptidase OS=Homo sapiens GN=NPEPPS PE=1 SV=2 - [PSA_HUMAN]	1182.52	0.5103	2	33	33	42	3769000000	919	103.2	5.72
P55809	Succinyl-CoA:3-ketoacid coenzyme A transferase 1, mitochondrial OS=Homo sapiens GN=OXCT1 PE=1 SV=1 - [SCOT1_HUMAN]	45.88	0.0346	1	1	1	1	7060000	520	56.1	7.46
P55884	Eukaryotic translation initiation factor 3 subunit B OS=Homo sapiens GN=EIF3B PE=1 SV=3 - [EIF3B_HUMAN]	197.56	0.1671	1	7	7	8	1100000000	814	92.4	5
P56537	Eukaryotic translation initiation factor 6 OS=Homo sapiens GN=EIF6 PE=1 SV=1 - [IF6_HUMAN]	141.48	0.2163	1	3	3	3	305900000	245	26.6	4.68
P60033	CD81 antigen OS=Homo sapiens GN=CD81 PE=1 SV=1 - [CD81_HUMAN]	45.4	0.0975	1	1	1	1	2068000000	236	25.8	5.29
P60174	Triosephosphate isomerase OS=Homo sapiens GN=TPI1 PE=1 SV=3 - [TPIS_HUMAN]	1512.7	0.7832	1	26	26	45	12820000000	286	30.8	5.92
P60228	Eukaryotic translation initiation factor 3 subunit E OS=Homo sapiens GN=EIF3E PE=1 SV=1 - [EIF3E_HUMAN]	121.69	0.1124	1	3	3	3	159300000	445	52.2	6.04
P60709	Actin, cytoplasmic 1 OS=Homo sapiens GN=ACTB PE=1 SV=1 - [ACTB_HUMAN]	2453.09	0.68	9	13	22	59	30150000000	375	41.7	5.48
P60842	Eukaryotic initiation factor 4A-I OS=Homo sapiens GN=EIF4A1 PE=1 SV=1 - [IF4A1_HUMAN]	1435.89	0.7266	1	14	24	36	9259000000	406	46.1	5.48
P60866	40S ribosomal protein S20 OS=Homo sapiens GN=RPS20 PE=1 SV=1 - [RS20_HUMAN]	152.6	0.4538	1	5	5	6	739500000	119	13.4	9.94
P60891	Ribose-phosphate pyrophosphokinase 1 OS=Homo sapiens GN=PRPS1 PE=1 SV=2 - [PRPS1_HUMAN]	238.41	0.2642	3	6	6	7	942800000	318	34.8	6.98
P60900	Proteasome subunit alpha type-6 OS=Homo sapiens GN=PSMA6 PE=1 SV=1 - [PSA6_HUMAN]	490.54	0.5528	1	13	13	16	2073000000	246	27.4	6.76
P60953	Cell division control protein 42 homolog OS=Homo sapiens GN=CDC42 PE=1 SV=2 - [CDC42_HUMAN]	27.9	0.2356	1	2	2	2	264300000	191	21.2	6.55
P60981	Destrin OS=Homo sapiens GN=DSTN PE=1 SV=3 - [DEST_HUMAN]	20.12	0.1515	1	2	2	2	133800000	165	18.5	7.85
P61077	Ubiquitin-conjugating enzyme E2 D3 OS=Homo sapiens GN=UBE2D3 PE=1 SV=1 - [UB2D3_HUMAN]	85.3	0.1633	2	1	1	1	71100000	147	16.7	7.8
P61081	NEDD8-conjugating enzyme Ubc12 OS=Homo sapiens GN=UBE2M PE=1 SV=1 - [UBC12_HUMAN]	166.71	0.2459	1	4	4	5	2577000000	183	20.9	7.69
P61086	Ubiquitin-conjugating enzyme E2 K OS=Homo sapiens GN=UBE2K PE=1 SV=3 - [UBE2K_HUMAN]	29.04	0.06	1	1	1	1		200	22.4	5.44
P61088	Ubiquitin-conjugating enzyme E2 N OS=Homo sapiens GN=UBE2N PE=1 SV=1 - [UBE2N_HUMAN]	250.2	0.4211	2	5	5	6	1428000000	152	17.1	6.57
P61158	Actin-related protein 3 OS=Homo sapiens GN=ACTR3 PE=1 SV=3 - [ARP3_HUMAN]	82.36	0.1507	1	3	3	3	652500000	418	47.3	5.88
P61160	Actin-related protein 2 OS=Homo sapiens GN=ACTR2 PE=1 SV=1 - [ARP2_HUMAN]	75.05	0.0914	1	2	2	2	39910000	394	44.7	6.74
P61163	Alpha-centractin OS=Homo sapiens GN=ACTR1A PE=1 SV=1 - [ACTZ_HUMAN]	163.31	0.242	2	6	6	6	571300000	376	42.6	6.64
P61201	COP9 signalosome complex subunit 2 OS=Homo sapiens GN=COPS2 PE=1 SV=1 - [CSN2_HUMAN]	70.13	0.1377	1	4	4	4	298500000	443	51.6	5.53
P61204	ADP-ribosylation factor 3 OS=Homo sapiens GN=ARF3 PE=1 SV=2 - [ARF3_HUMAN]	122.12	0.4751	4	4	4	4	290800000	181	20.6	7.43
P61224	Ras-related protein Rap-1b OS=Homo sapiens GN=RAP1B PE=1 SV=1 - [RAP1B_HUMAN]	111	0.1359	3	2	2	3	248900000	184	20.8	5.78
P61247	40S ribosomal protein S3a OS=Homo sapiens GN=RPS3A PE=1 SV=2 - [RS3A_HUMAN]	141.73	0.1477	1	3	3	3	381700000	264	29.9	9.73
P61254	60S ribosomal protein L26 OS=Homo sapiens GN=RPL26 PE=1 SV=1 - [RL26_HUMAN]	26.03	0.0966	2	1	1	1	234700000	145	17.2	10.55
P61289	Proteasome activator complex subunit 3 OS=Homo sapiens GN=PSME3 PE=1 SV=1 - [PSME3_HUMAN]	321	0.3858	1	8	8	9	481500000	254	29.5	5.95
P61326	Protein mago nashi homolog OS=Homo sapiens GN=MAGOH PE=1 SV=1 - [MGN_HUMAN]	43.9	0.2671	2	3	3	3	1062000000	146	17.2	6.11
P61457	Pterin-4-alpha-carbinolamine dehydratase OS=Homo sapiens GN=PCBD1 PE=1 SV=2 - [PHS_HUMAN]	33.95	0.1346	1	1	1	1	1866000000	104	12	6.8
P61586	Transforming protein RhoA OS=Homo sapiens GN=RHOA PE=1 SV=1 - [RHOA_HUMAN]	90.9	0.1192	2	2	2	2	599500000	193	21.8	6.1
P61599	N-alpha-acetyltransferase 20 OS=Homo sapiens GN=NAA20 PE=1 SV=1 - [NAA20_HUMAN]	33.1	0.0618	1	1	1	1	81030000	178	20.4	5.03
P61604	10 kDa heat shock protein, mitochondrial OS=Homo sapiens GN=HSPE1 PE=1 SV=2 - [CH10_HUMAN]	33.67	0.0686	1	1	1	1	77210000	102	10.9	8.92
P61758	Prefoldin subunit 3 OS=Homo sapiens GN=VBP1 PE=1 SV=3 - [PFD3_HUMAN]	55.36	0.0508	1	1	1	1	351300000	197	22.6	7.11
P61970	Nuclear transport factor 2 OS=Homo sapiens GN=NUTF2 PE=1 SV=1 - [NTF2_HUMAN]	91.82	0.2205	1	3	3	4	824800000	127	14.5	5.38
P61978	Heterogeneous nuclear ribonucleoprotein K OS=Homo sapiens GN=HNRNPK PE=1 SV=1 - [HNRPK_HUMAN]	630.71	0.3564	1	14	14	18	4168000000	463	50.9	5.54
P61981	14-3-3 protein gamma OS=Homo sapiens GN=YWHAG PE=1 SV=2 - [1433G_HUMAN]	541.62	0.6518	2	9	12	19	3977000000	247	28.3	4.89
P62081	40S ribosomal protein S7 OS=Homo sapiens GN=RPS7 PE=1 SV=1 - [RS7_HUMAN]	80.78	0.2629	1	3	3	3	441300000	194	22.1	10.1
P62140	Serine/threonine-protein phosphatase PP1-beta catalytic subunit OS=Homo sapiens GN=PPP1CB PE=1 SV=3 - [PP1B_HUMAN]	161.2	0.1713	2	1	4	4	514900000	327	37.2	6.19
P62191	26S protease regulatory subunit 4 OS=Homo sapiens GN=PSMC1 PE=1 SV=1 - [PRS4_HUMAN]	36.73	0.0273	1	1	1	1	191700000	440	49.2	6.21
P62195	26S protease regulatory subunit 8 OS=Homo sapiens GN=PSMC5 PE=1 SV=1 - [PRS8_HUMAN]	65.51	0.0517	1	1	1	1	309400000	406	45.6	7.55
P62241	40S ribosomal protein S8 OS=Homo sapiens GN=RPS8 PE=1 SV=2 - [RS8_HUMAN]	73.78	0.125	1	2	2	2	404200000	208	24.2	10.32
P62244	40S ribosomal protein S15a OS=Homo sapiens GN=RPS15A PE=1 SV=2 - [RS15A_HUMAN]	30.53	0.0846	1	1	1	1	109700000	130	14.8	10.13
P62249	40S ribosomal protein S16 OS=Homo sapiens GN=RPS16 PE=1 SV=2 - [RS16_HUMAN]	101.17	0.0822	1	2	2	2	394300000	146	16.4	10.21
P62258	14-3-3 protein epsilon OS=Homo sapiens GN=YWHAE PE=1 SV=1 - [1433E_HUMAN]	1462.55	0.7059	2	17	18	54	14210000000	255	29.2	4.74
P62269	40S ribosomal protein S18 OS=Homo sapiens GN=RPS18 PE=1 SV=3 - [RS18_HUMAN]	56.23	0.25	1	3	3	3	156200000	152	17.7	10.99
P62277	40S ribosomal protein S13 OS=Homo sapiens GN=RPS13 PE=1 SV=2 - [RS13_HUMAN]	50.32	0.2583	1	3	3	3	115300000	151	17.2	10.54
P62280	40S ribosomal protein S11 OS=Homo sapiens GN=RPS11 PE=1 SV=3 - [RS11_HUMAN]	61.35	0.0823	1	1	1	1	752200000	158	18.4	10.3
P62304	Small nuclear ribonucleoprotein E OS=Homo sapiens GN=SNRPE PE=1 SV=1 - [RUXE_HUMAN]	81.64	0.3913	1	2	2	2	630900000	92	10.8	9.44
P62306	Small nuclear ribonucleoprotein F OS=Homo sapiens GN=SNRPF PE=1 SV=1 - [RUXF_HUMAN]	62.93	0.1512	1	1	1	1	154400000	86	9.7	4.67
P62314	Small nuclear ribonucleoprotein Sm D1 OS=Homo sapiens GN=SNRPD1 PE=1 SV=1 - [SMD1_HUMAN]	113.91	0.3193	1	3	3	3	554500000	119	13.3	11.56
P62316	Small nuclear ribonucleoprotein Sm D2 OS=Homo sapiens GN=SNRPD2 PE=1 SV=1 - [SMD2_HUMAN]	58	0.4153	1	2	2	2	1037000000	118	13.5	9.91
P62318	Small nuclear ribonucleoprotein Sm D3 OS=Homo sapiens GN=SNRPD3 PE=1 SV=1 - [SMD3_HUMAN]	87.19	0.3571	1	4	4	4	281800000	126	13.9	10.32
P62333	26S protease regulatory subunit 10B OS=Homo sapiens GN=PSMC6 PE=1 SV=1 - [PRS10_HUMAN]	59.48	0.0437	1	1	1	1	190200000	389	44.1	7.49
P62424	60S ribosomal protein L7a OS=Homo sapiens GN=RPL7A PE=1 SV=2 - [RL7A_HUMAN]	87.16	0.1654	1	3	3	3	217100000	266	30	10.61
P62491	Ras-related protein Rab-11A OS=Homo sapiens GN=RAB11A PE=1 SV=3 - [RB11A_HUMAN]	47.91	0.1204	2	2	2	2	308800000	216	24.4	6.57
P62495	Eukaryotic peptide chain release factor subunit 1 OS=Homo sapiens GN=ETF1 PE=1 SV=3 - [ERF1_HUMAN]	285.68	0.1602	1	4	4	6	1406000000	437	49	5.71
P62701	40S ribosomal protein S4, X isoform OS=Homo sapiens GN=RPS4X PE=1 SV=2 - [RS4X_HUMAN]	141.33	0.1977	1	5	5	5	458700000	263	29.6	10.15
P62714	Serine/threonine-protein phosphatase 2A catalytic subunit beta isoform OS=Homo sapiens GN=PPP2CB PE=1 SV=1 - [PP2AB_HUMAN]	50.19	0.2589	2	3	3	3	281900000	309	35.6	5.43
P62753	40S ribosomal protein S6 OS=Homo sapiens GN=RPS6 PE=1 SV=1 - [RS6_HUMAN]	89.63	0.1807	1	3	3	3	525600000	249	28.7	10.84
P62805	Histone H4 OS=Homo sapiens GN=HIST1H4A PE=1 SV=2 - [H4_HUMAN]	622.34	0.6214	1	17	17	26	23440000000	103	11.4	11.36
P62826	GTP-binding nuclear protein Ran OS=Homo sapiens GN=RAN PE=1 SV=3 - [RAN_HUMAN]	431.63	0.4074	1	10	10	15	3696000000	216	24.4	7.49
P62829	60S ribosomal protein L23 OS=Homo sapiens GN=RPL23 PE=1 SV=1 - [RL23_HUMAN]	37.92	0.1429	1	1	1	1	227200000	140	14.9	10.51
P62841	40S ribosomal protein S15 OS=Homo sapiens GN=RPS15 PE=1 SV=2 - [RS15_HUMAN]	193.27	0.2345	1	2	2	3	31740000	145	17	10.39
P62851	40S ribosomal protein S25 OS=Homo sapiens GN=RPS25 PE=1 SV=1 - [RS25_HUMAN]	57.8	0.08	1	1	1	1	954500000	125	13.7	10.11
P62873	Guanine nucleotide-binding protein G(I)/G(S)/G(T) subunit beta-1 OS=Homo sapiens GN=GNB1 PE=1 SV=3 - [GBB1_HUMAN]	42.19	0.0353	1	1	1	1	188000000	340	37.4	6
P62888	60S ribosomal protein L30 OS=Homo sapiens GN=RPL30 PE=1 SV=2 - [RL30_HUMAN]	29.73	0.1913	1	1	1	1	215200000	115	12.8	9.63
P62906	60S ribosomal protein L10a OS=Homo sapiens GN=RPL10A PE=1 SV=2 - [RL10A_HUMAN]	113.16	0.3641	1	7	7	8	1099000000	217	24.8	9.94
P62910	60S ribosomal protein L32 OS=Homo sapiens GN=RPL32 PE=1 SV=2 - [RL32_HUMAN]	63.16	0.0963	1	1	1	1	84700000	135	15.8	11.33
P62917	60S ribosomal protein L8 OS=Homo sapiens GN=RPL8 PE=1 SV=2 - [RL8_HUMAN]	107.23	0.1089	1	2	2	3	330300000	257	28	11.03
P62937	Peptidyl-prolyl cis-trans isomerase A OS=Homo sapiens GN=PPIA PE=1 SV=2 - [PPIA_HUMAN]	769.34	0.8606	2	13	13	26	12850000000	165	18	7.81
P62942	Peptidyl-prolyl cis-trans isomerase FKBP1A OS=Homo sapiens GN=FKBP1A PE=1 SV=2 - [FKB1A_HUMAN]	51.51	0.1204	1	1	1	1	114600000	108	11.9	8.16
P63000	Ras-related C3 botulinum toxin substrate 1 OS=Homo sapiens GN=RAC1 PE=1 SV=1 - [RAC1_HUMAN]	215.76	0.3385	3	7	7	9	1685000000	192	21.4	8.5
P63104	14-3-3 protein zeta/delta OS=Homo sapiens GN=YWHAZ PE=1 SV=1 - [1433Z_HUMAN]	684.82	0.5265	2	11	13	21	4675000000	245	27.7	4.79
P63151	Serine/threonine-protein phosphatase 2A 55 kDa regulatory subunit B alpha isoform OS=Homo sapiens GN=PPP2R2A PE=1 SV=1 - [2ABA_HUMAN]	70.35	0.0559	4	2	2	2	113900000	447	51.7	6.2
P63167	Dynein light chain 1, cytoplasmic OS=Homo sapiens GN=DYNLL1 PE=1 SV=1 - [DYL1_HUMAN]	37.93	0.1236	2	1	1	1	358600000	89	10.4	7.4
P63244	Receptor of activated protein C kinase 1 OS=Homo sapiens GN=RACK1 PE=1 SV=3 - [RACK1_HUMAN]	315.67	0.2681	1	6	6	8	811800000	317	35.1	7.69
P63279	SUMO-conjugating enzyme UBC9 OS=Homo sapiens GN=UBE2I PE=1 SV=1 - [UBC9_HUMAN]	48.36	0.1456	1	2	2	2	363600000	158	18	8.66
P67809	Nuclease-sensitive element-binding protein 1 OS=Homo sapiens GN=YBX1 PE=1 SV=3 - [YBOX1_HUMAN]	199.33	0.3704	1	5	5	7	1317000000	324	35.9	9.88
P68032	Actin, alpha cardiac muscle 1 OS=Homo sapiens GN=ACTC1 PE=1 SV=1 - [ACTC_HUMAN]	1414.25	0.2785	4	1	10	34	12660000000	377	42	5.39
P68104	Elongation factor 1-alpha 1 OS=Homo sapiens GN=EEF1A1 PE=1 SV=1 - [EF1A1_HUMAN]	1707.23	0.5671	2	13	22	54	20280000000	462	50.1	9.01
P68363	Tubulin alpha-1B chain OS=Homo sapiens GN=TUBA1B PE=1 SV=1 - [TBA1B_HUMAN]	1006.15	0.5743	5	1	20	28	4589000000	451	50.1	5.06
P68371	Tubulin beta-4B chain OS=Homo sapiens GN=TUBB4B PE=1 SV=1 - [TBB4B_HUMAN]	1103.33	0.5551	6	2	21	30	4564000000	445	49.8	4.89
P68400	Casein kinase II subunit alpha OS=Homo sapiens GN=CSNK2A1 PE=1 SV=1 - [CSK21_HUMAN]	80.8	0.0946	2	2	2	2	154200000	391	45.1	7.74
P68431	Histone H3.1 OS=Homo sapiens GN=HIST1H3A PE=1 SV=2 - [H31_HUMAN]	265.75	0.4412	3	2	6	8	2857000000	136	15.4	11.12
P78371	T-complex protein 1 subunit beta OS=Homo sapiens GN=CCT2 PE=1 SV=4 - [TCPB_HUMAN]	1351.16	0.7234	1	31	31	39	2005000000	535	57.5	6.46
P78417	Glutathione S-transferase omega-1 OS=Homo sapiens GN=GSTO1 PE=1 SV=2 - [GSTO1_HUMAN]	599.51	0.527	1	15	15	21	3229000000	241	27.5	6.6
P78527	DNA-dependent protein kinase catalytic subunit OS=Homo sapiens GN=PRKDC PE=1 SV=3 - [PRKDC_HUMAN]	18.06	0.0065	1	2	2	2	56090000	4128	468.8	7.12
P82979	SAP domain-containing ribonucleoprotein OS=Homo sapiens GN=SARNP PE=1 SV=3 - [SARNP_HUMAN]	150.04	0.2	1	3	3	3	183000000	210	23.7	6.42
P83731	60S ribosomal protein L24 OS=Homo sapiens GN=RPL24 PE=1 SV=1 - [RL24_HUMAN]	29.36	0.0764	1	1	1	1	145200000	157	17.8	11.25
P84098	60S ribosomal protein L19 OS=Homo sapiens GN=RPL19 PE=1 SV=1 - [RL19_HUMAN]	136.64	0.1378	1	3	3	3	484100000	196	23.5	11.47
P84243	Histone H3.3 OS=Homo sapiens GN=H3F3A PE=1 SV=2 - [H33_HUMAN]	154.11	0.4412	3	2	6	7	2857000000	136	15.3	11.27
Q00169	Phosphatidylinositol transfer protein alpha isoform OS=Homo sapiens GN=PITPNA PE=1 SV=2 - [PIPNA_HUMAN]	56.28	0.0481	1	1	1	2	835300000	270	31.8	6.55
Q00534	Cyclin-dependent kinase 6 OS=Homo sapiens GN=CDK6 PE=1 SV=1 - [CDK6_HUMAN]	20.53	0.046	1	1	1	1	109200000	326	36.9	6.46
Q00577	Transcriptional activator protein Pur-alpha OS=Homo sapiens GN=PURA PE=1 SV=2 - [PURA_HUMAN]	124.98	0.1118	2	2	2	2	257000000	322	34.9	6.44
Q00610	Clathrin heavy chain 1 OS=Homo sapiens GN=CLTC PE=1 SV=5 - [CLH1_HUMAN]	523.49	0.0878	2	9	9	11	725200000	1675	191.5	5.69
Q00688	Peptidyl-prolyl cis-trans isomerase FKBP3 OS=Homo sapiens GN=FKBP3 PE=1 SV=1 - [FKBP3_HUMAN]	223.06	0.4464	1	7	7	9	912800000	224	25.2	9.28
Q00796	Sorbitol dehydrogenase OS=Homo sapiens GN=SORD PE=1 SV=4 - [DHSO_HUMAN]	266.08	0.3529	1	7	7	8	692600000	357	38.3	7.97
Q00839	Heterogeneous nuclear ribonucleoprotein U OS=Homo sapiens GN=HNRNPU PE=1 SV=6 - [HNRPU_HUMAN]	75.91	0.103	1	5	5	5	389200000	825	90.5	6
Q01105	Protein SET OS=Homo sapiens GN=SET PE=1 SV=3 - [SET_HUMAN]	150.81	0.2448	1	3	3	4	725900000	290	33.5	4.32
Q01433	AMP deaminase 2 OS=Homo sapiens GN=AMPD2 PE=1 SV=2 - [AMPD2_HUMAN]	30.11	0.0148	1	1	1	1	416000000	879	100.6	6.93
Q01469	Fatty acid-binding protein, epidermal OS=Homo sapiens GN=FABP5 PE=1 SV=3 - [FABP5_HUMAN]	169.39	0.5111	2	4	4	4	782400000	135	15.2	7.01
Q01518	Adenylyl cyclase-associated protein 1 OS=Homo sapiens GN=CAP1 PE=1 SV=5 - [CAP1_HUMAN]	514.49	0.4421	1	14	14	21	1184000000	475	51.9	8.06
Q01581	Hydroxymethylglutaryl-CoA synthase, cytoplasmic OS=Homo sapiens GN=HMGCS1 PE=1 SV=2 - [HMCS1_HUMAN]	47.42	0.0596	1	2	2	2	309400000	520	57.3	5.41
Q01970	1-phosphatidylinositol 4,5-bisphosphate phosphodiesterase beta-3 OS=Homo sapiens GN=PLCB3 PE=1 SV=2 - [PLCB3_HUMAN]	37.28	0.0154	1	1	1	1	6400000	1234	138.7	5.9
Q02790	Peptidyl-prolyl cis-trans isomerase FKBP4 OS=Homo sapiens GN=FKBP4 PE=1 SV=3 - [FKBP4_HUMAN]	1229.31	0.6841	1	24	24	37	3448000000	459	51.8	5.43
Q03154	Aminoacylase-1 OS=Homo sapiens GN=ACY1 PE=1 SV=1 - [ACY1_HUMAN]	141.41	0.0711	1	2	2	2	87720000	408	45.9	6.18
Q04446	1,4-alpha-glucan-branching enzyme OS=Homo sapiens GN=GBE1 PE=1 SV=3 - [GLGB_HUMAN]	108.81	0.1026	1	5	5	5	223000000	702	80.4	6.32
Q04637	Eukaryotic translation initiation factor 4 gamma 1 OS=Homo sapiens GN=EIF4G1 PE=1 SV=4 - [IF4G1_HUMAN]	173.48	0.0707	1	8	8	10	480700000	1599	175.4	5.33
Q04760	Lactoylglutathione lyase OS=Homo sapiens GN=GLO1 PE=1 SV=4 - [LGUL_HUMAN]	303.5	0.6848	1	13	13	14	1889000000	184	20.8	5.31
Q04837	Single-stranded DNA-binding protein, mitochondrial OS=Homo sapiens GN=SSBP1 PE=1 SV=1 - [SSBP_HUMAN]	90.82	0.2432	1	2	2	2	485500000	148	17.2	9.6
Q04917	14-3-3 protein eta OS=Homo sapiens GN=YWHAH PE=1 SV=4 - [1433F_HUMAN]	296.98	0.4228	2	4	6	9	1489000000	246	28.2	4.84
Q05048	Cleavage stimulation factor subunit 1 OS=Homo sapiens GN=CSTF1 PE=1 SV=1 - [CSTF1_HUMAN]	22.06	0.0487	1	1	1	1	407200000	431	48.3	6.58
Q05639	Elongation factor 1-alpha 2 OS=Homo sapiens GN=EEF1A2 PE=1 SV=1 - [EF1A2_HUMAN]	1199.01	0.432	1	3	12	35	11060000000	463	50.4	9.03
Q06033	Inter-alpha-trypsin inhibitor heavy chain H3 OS=Homo sapiens GN=ITIH3 PE=1 SV=2 - [ITIH3_HUMAN]	71	0.0258	1	2	2	2	406800000	890	99.8	5.74
Q06124	Tyrosine-protein phosphatase non-receptor type 11 OS=Homo sapiens GN=PTPN11 PE=1 SV=2 - [PTN11_HUMAN]	227.21	0.2211	1	9	9	11	713800000	597	68.4	7.3
Q06203	Amidophosphoribosyltransferase OS=Homo sapiens GN=PPAT PE=1 SV=1 - [PUR1_HUMAN]	149.34	0.0832	1	3	3	3	325600000	517	57.4	6.76
Q06210	Glutamine--fructose-6-phosphate aminotransferase [isomerizing] 1 OS=Homo sapiens GN=GFPT1 PE=1 SV=3 - [GFPT1_HUMAN]	134.15	0.0515	2	2	2	3	168300000	699	78.8	7.11
Q06830	Peroxiredoxin-1 OS=Homo sapiens GN=PRDX1 PE=1 SV=1 - [PRDX1_HUMAN]	583.37	0.6382	1	13	15	22	8535000000	199	22.1	8.13
Q07020	60S ribosomal protein L18 OS=Homo sapiens GN=RPL18 PE=1 SV=2 - [RL18_HUMAN]	30.95	0.0638	1	1	1	1	138000000	188	21.6	11.72
Q07021	Complement component 1 Q subcomponent-binding protein, mitochondrial OS=Homo sapiens GN=C1QBP PE=1 SV=1 - [C1QBP_HUMAN]	86.44	0.0957	1	1	1	1	667200000	282	31.3	4.84
Q07666	KH domain-containing, RNA-binding, signal transduction-associated protein 1 OS=Homo sapiens GN=KHDRBS1 PE=1 SV=1 - [KHDR1_HUMAN]	33.86	0.079	1	1	1	1	328900000	443	48.2	8.66
Q07960	Rho GTPase-activating protein 1 OS=Homo sapiens GN=ARHGAP1 PE=1 SV=1 - [RHG01_HUMAN]	24.61	0.041	1	1	1	1	138400000	439	50.4	6.29
Q08209	Serine/threonine-protein phosphatase 2B catalytic subunit alpha isoform OS=Homo sapiens GN=PPP3CA PE=1 SV=1 - [PP2BA_HUMAN]	26.69	0.0211	1	1	1	1	82570000	521	58.7	5.86
Q08380	Galectin-3-binding protein OS=Homo sapiens GN=LGALS3BP PE=1 SV=1 - [LG3BP_HUMAN]	643.57	0.3128	1	11	11	13	1472000000	585	65.3	5.27
Q08623	Pseudouridine-5'-phosphatase OS=Homo sapiens GN=PUDP PE=1 SV=3 - [HDHD1_HUMAN]	82.86	0.2237	1	3	3	3	192400000	228	25.2	5.31
Q08945	FACT complex subunit SSRP1 OS=Homo sapiens GN=SSRP1 PE=1 SV=1 - [SSRP1_HUMAN]	157.97	0.0917	1	5	5	5	345700000	709	81	6.87
Q09028	Histone-binding protein RBBP4 OS=Homo sapiens GN=RBBP4 PE=1 SV=3 - [RBBP4_HUMAN]	191.34	0.2282	1	2	7	9	1096000000	425	47.6	4.89
Q09328	Alpha-1,6-mannosylglycoprotein 6-beta-N-acetylglucosaminyltransferase A OS=Homo sapiens GN=MGAT5 PE=2 SV=1 - [MGT5A_HUMAN]	61.13	0.0162	1	1	1	1	175500000	741	84.5	8.12
Q0VDG4	Secernin-3 OS=Homo sapiens GN=SCRN3 PE=1 SV=1 - [SCRN3_HUMAN]	38.72	0.1014	1	2	2	2	48320000	424	48.5	5.55
Q10567	AP-1 complex subunit beta-1 OS=Homo sapiens GN=AP1B1 PE=1 SV=2 - [AP1B1_HUMAN]	174.89	0.0727	2	5	5	6	325500000	949	104.6	5.06
Q10713	Mitochondrial-processing peptidase subunit alpha OS=Homo sapiens GN=PMPCA PE=1 SV=2 - [MPPA_HUMAN]	25.61	0.0324	1	1	1	1	6943000	525	58.2	6.92
Q12765	Secernin-1 OS=Homo sapiens GN=SCRN1 PE=1 SV=2 - [SCRN1_HUMAN]	21.33	0.0411	1	1	1	1	339700000	414	46.4	4.75
Q12792	Twinfilin-1 OS=Homo sapiens GN=TWF1 PE=1 SV=3 - [TWF1_HUMAN]	33.31	0.0371	1	1	1	1	341900000	350	40.3	6.96
Q12874	Splicing factor 3A subunit 3 OS=Homo sapiens GN=SF3A3 PE=1 SV=1 - [SF3A3_HUMAN]	41.1	0.0399	1	1	1	1	123500000	501	58.8	5.38
Q12905	Interleukin enhancer-binding factor 2 OS=Homo sapiens GN=ILF2 PE=1 SV=2 - [ILF2_HUMAN]	576.79	0.3513	1	9	9	12	1318000000	390	43	5.26
Q12906	Interleukin enhancer-binding factor 3 OS=Homo sapiens GN=ILF3 PE=1 SV=3 - [ILF3_HUMAN]	809.4	0.377	2	21	21	26	2055000000	894	95.3	8.76
Q12931	Heat shock protein 75 kDa, mitochondrial OS=Homo sapiens GN=TRAP1 PE=1 SV=3 - [TRAP1_HUMAN]	254.33	0.1009	1	4	5	6	20210000000	704	80.1	8.21
Q12996	Cleavage stimulation factor subunit 3 OS=Homo sapiens GN=CSTF3 PE=1 SV=1 - [CSTF3_HUMAN]	124.37	0.0516	1	2	2	3	189000000	717	82.9	8.12
Q13098	COP9 signalosome complex subunit 1 OS=Homo sapiens GN=GPS1 PE=1 SV=4 - [CSN1_HUMAN]	148.08	0.1141	1	4	4	4	542600000	491	55.5	6.74
Q13126	S-methyl-5'-thioadenosine phosphorylase OS=Homo sapiens GN=MTAP PE=1 SV=2 - [MTAP_HUMAN]	167.38	0.4452	1	7	7	7	880400000	283	31.2	7.18
Q13153	Serine/threonine-protein kinase PAK 1 OS=Homo sapiens GN=PAK1 PE=1 SV=2 - [PAK1_HUMAN]	72.27	0.0514	1	1	2	2	327900000	545	60.6	5.76
Q13162	Peroxiredoxin-4 OS=Homo sapiens GN=PRDX4 PE=1 SV=1 - [PRDX4_HUMAN]	249.17	0.2583	1	3	4	7	2748000000	271	30.5	6.29
Q13177	Serine/threonine-protein kinase PAK 2 OS=Homo sapiens GN=PAK2 PE=1 SV=3 - [PAK2_HUMAN]	100.23	0.126	2	3	4	4	567300000	524	58	5.96
Q13185	Chromobox protein homolog 3 OS=Homo sapiens GN=CBX3 PE=1 SV=4 - [CBX3_HUMAN]	121.32	0.1421	1	2	2	3	487000000	183	20.8	5.33
Q13200	26S proteasome non-ATPase regulatory subunit 2 OS=Homo sapiens GN=PSMD2 PE=1 SV=3 - [PSMD2_HUMAN]	104.99	0.0441	1	2	2	2	359100000	908	100.1	5.2
Q13228	Selenium-binding protein 1 OS=Homo sapiens GN=SELENBP1 PE=1 SV=2 - [SBP1_HUMAN]	132.89	0.1229	1	5	5	6	764000000	472	52.4	6.37
Q13263	Transcription intermediary factor 1-beta OS=Homo sapiens GN=TRIM28 PE=1 SV=5 - [TIF1B_HUMAN]	1806.7	0.6275	1	31	31	52	4552000000	835	88.5	5.77
Q13283	Ras GTPase-activating protein-binding protein 1 OS=Homo sapiens GN=G3BP1 PE=1 SV=1 - [G3BP1_HUMAN]	46.19	0.0944	1	2	2	2	72410000	466	52.1	5.52
Q13310	Polyadenylate-binding protein 4 OS=Homo sapiens GN=PABPC4 PE=1 SV=1 - [PABP4_HUMAN]	261.36	0.1273	1	1	6	6	753300000	644	70.7	9.26
Q13347	Eukaryotic translation initiation factor 3 subunit I OS=Homo sapiens GN=EIF3I PE=1 SV=1 - [EIF3I_HUMAN]	119.4	0.2246	1	4	4	4	358600000	325	36.5	5.64
Q13426	DNA repair protein XRCC4 OS=Homo sapiens GN=XRCC4 PE=1 SV=2 - [XRCC4_HUMAN]	50.99	0.0565	1	1	1	1		336	38.3	4.98
Q13428	Treacle protein OS=Homo sapiens GN=TCOF1 PE=1 SV=3 - [TCOF_HUMAN]	27.15	0.0141	1	1	1	1		1488	152	9.04
Q13451	Peptidyl-prolyl cis-trans isomerase FKBP5 OS=Homo sapiens GN=FKBP5 PE=1 SV=2 - [FKBP5_HUMAN]	103.23	0.0569	1	2	2	2	338900000	457	51.2	5.9
Q13492	Phosphatidylinositol-binding clathrin assembly protein OS=Homo sapiens GN=PICALM PE=1 SV=2 - [PICAL_HUMAN]	118.89	0.0307	1	1	1	1	137800000	652	70.7	7.9
Q13564	NEDD8-activating enzyme E1 regulatory subunit OS=Homo sapiens GN=NAE1 PE=1 SV=1 - [ULA1_HUMAN]	125.06	0.1929	1	5	5	5	429500000	534	60.2	5.4
Q13573	SNW domain-containing protein 1 OS=Homo sapiens GN=SNW1 PE=1 SV=1 - [SNW1_HUMAN]	65	0.028	1	1	1	1	225500000	536	61.5	9.52
Q13616	Cullin-1 OS=Homo sapiens GN=CUL1 PE=1 SV=2 - [CUL1_HUMAN]	106.15	0.0735	1	4	4	4	309800000	776	89.6	8
Q13617	Cullin-2 OS=Homo sapiens GN=CUL2 PE=1 SV=2 - [CUL2_HUMAN]	110.11	0.0389	1	2	2	2	277500000	745	86.9	6.92
Q13618	Cullin-3 OS=Homo sapiens GN=CUL3 PE=1 SV=2 - [CUL3_HUMAN]	280.16	0.138	1	9	9	9	335700000	768	88.9	8.48
Q13620	Cullin-4B OS=Homo sapiens GN=CUL4B PE=1 SV=4 - [CUL4B_HUMAN]	110.76	0.0624	2	4	4	4	351600000	913	103.9	7.37
Q13765	Nascent polypeptide-associated complex subunit alpha OS=Homo sapiens GN=NACA PE=1 SV=1 - [NACA_HUMAN]	83.6	0.0698	2	1	1	1	589300000	215	23.4	4.56
Q13813	Spectrin alpha chain, non-erythrocytic 1 OS=Homo sapiens GN=SPTAN1 PE=1 SV=3 - [SPTN1_HUMAN]	26.09	0.0061	1	1	1	1		2472	284.4	5.35
Q13838	Spliceosome RNA helicase DDX39B OS=Homo sapiens GN=DDX39B PE=1 SV=1 - [DX39B_HUMAN]	732.77	0.514	2	15	15	25	7795000000	428	49	5.67
Q13867	Bleomycin hydrolase OS=Homo sapiens GN=BLMH PE=1 SV=1 - [BLMH_HUMAN]	465.43	0.422	1	12	12	17	1630000000	455	52.5	6.27
Q13868	Exosome complex component RRP4 OS=Homo sapiens GN=EXOSC2 PE=1 SV=2 - [EXOS2_HUMAN]	101.36	0.0922	1	1	1	1	271600000	293	32.8	7.5
Q13907	Isopentenyl-diphosphate Delta-isomerase 1 OS=Homo sapiens GN=IDI1 PE=1 SV=2 - [IDI1_HUMAN]	295.38	0.652	1	8	8	9	1446000000	227	26.3	6.34
Q14008	Cytoskeleton-associated protein 5 OS=Homo sapiens GN=CKAP5 PE=1 SV=3 - [CKAP5_HUMAN]	226.75	0.0861	1	11	11	11	409100000	2032	225.4	7.8
Q14103	Heterogeneous nuclear ribonucleoprotein D0 OS=Homo sapiens GN=HNRNPD PE=1 SV=1 - [HNRPD_HUMAN]	253.74	0.1577	1	3	6	8	2397000000	355	38.4	7.81
Q14126	Desmoglein-2 OS=Homo sapiens GN=DSG2 PE=1 SV=2 - [DSG2_HUMAN]	51.83	0.0215	1	1	1	1	421400000	1118	122.2	5.24
Q14139	Ubiquitin conjugation factor E4 A OS=Homo sapiens GN=UBE4A PE=1 SV=2 - [UBE4A_HUMAN]	51.72	0.0131	1	1	1	1	2553000	1066	122.5	5.24
Q14152	Eukaryotic translation initiation factor 3 subunit A OS=Homo sapiens GN=EIF3A PE=1 SV=1 - [EIF3A_HUMAN]	119.47	0.0478	1	5	5	5	450900000	1382	166.5	6.79
Q14195	Dihydropyrimidinase-related protein 3 OS=Homo sapiens GN=DPYSL3 PE=1 SV=1 - [DPYL3_HUMAN]	60.33	0.1035	2	2	3	3	287400000	570	61.9	6.49
Q14204	Cytoplasmic dynein 1 heavy chain 1 OS=Homo sapiens GN=DYNC1H1 PE=1 SV=5 - [DYHC1_HUMAN]	76.85	0.0164	1	4	4	4	153700000	4646	532.1	6.4
Q14232	Translation initiation factor eIF-2B subunit alpha OS=Homo sapiens GN=EIF2B1 PE=1 SV=1 - [EI2BA_HUMAN]	124.51	0.2459	1	5	5	5	272600000	305	33.7	7.33
Q14240	Eukaryotic initiation factor 4A-II OS=Homo sapiens GN=EIF4A2 PE=1 SV=2 - [IF4A2_HUMAN]	687.46	0.3219	1	3	13	19	9259000000	407	46.4	5.48
Q14566	DNA replication licensing factor MCM6 OS=Homo sapiens GN=MCM6 PE=1 SV=1 - [MCM6_HUMAN]	134.36	0.0609	1	5	5	5	375300000	821	92.8	5.41
Q14651	Plastin-1 OS=Homo sapiens GN=PLS1 PE=1 SV=2 - [PLSI_HUMAN]	331.76	0.1526	1	4	7	8	1393000000	629	70.2	5.41
Q14657	EKC/KEOPS complex subunit LAGE3 OS=Homo sapiens GN=LAGE3 PE=1 SV=2 - [LAGE3_HUMAN]	105.64	0.2657	1	2	2	2	112700000	143	14.8	8.63
Q14691	DNA replication complex GINS protein PSF1 OS=Homo sapiens GN=GINS1 PE=1 SV=1 - [PSF1_HUMAN]	62.55	0.0714	1	1	1	1	98030000	196	23	7.39
Q14697	Neutral alpha-glucosidase AB OS=Homo sapiens GN=GANAB PE=1 SV=3 - [GANAB_HUMAN]	474.3	0.2871	1	14	14	15	1228000000	944	106.8	6.14
Q14738	Serine/threonine-protein phosphatase 2A 56 kDa regulatory subunit delta isoform OS=Homo sapiens GN=PPP2R5D PE=1 SV=1 - [2A5D_HUMAN]	120.1	0.1246	1	5	5	5	218100000	602	69.9	8.13
Q14839	Chromodomain-helicase-DNA-binding protein 4 OS=Homo sapiens GN=CHD4 PE=1 SV=2 - [CHD4_HUMAN]	60.48	0.0089	1	1	1	1	82940000	1912	217.9	5.86
Q14914	Prostaglandin reductase 1 OS=Homo sapiens GN=PTGR1 PE=1 SV=2 - [PTGR1_HUMAN]	91.12	0.076	1	2	2	2	96870000	329	35.8	8.29
Q14974	Importin subunit beta-1 OS=Homo sapiens GN=KPNB1 PE=1 SV=2 - [IMB1_HUMAN]	1206.46	0.403	1	22	22	32	4347000000	876	97.1	4.78
Q14CX7	N-alpha-acetyltransferase 25, NatB auxiliary subunit OS=Homo sapiens GN=NAA25 PE=1 SV=1 - [NAA25_HUMAN]	292.15	0.1687	1	12	12	12	661000000	972	112.2	6.64
Q15008	26S proteasome non-ATPase regulatory subunit 6 OS=Homo sapiens GN=PSMD6 PE=1 SV=1 - [PSMD6_HUMAN]	59.81	0.0437	1	1	1	1	880000000	389	45.5	5.62
Q15019	Septin-2 OS=Homo sapiens GN=SEPT2 PE=1 SV=1 - [SEPT2_HUMAN]	192.85	0.2715	1	5	5	6	389000000	361	41.5	6.6
Q15029	116 kDa U5 small nuclear ribonucleoprotein component OS=Homo sapiens GN=EFTUD2 PE=1 SV=1 - [U5S1_HUMAN]	123.72	0.0813	1	5	5	5	153400000	972	109.4	5
Q15046	Lysine--tRNA ligase OS=Homo sapiens GN=KARS PE=1 SV=3 - [SYK_HUMAN]	108.55	0.124	1	4	4	4	420800000	597	68	6.35
Q15056	Eukaryotic translation initiation factor 4H OS=Homo sapiens GN=EIF4H PE=1 SV=5 - [IF4H_HUMAN]	43.4	0.2782	1	2	2	2	462800000	248	27.4	7.23
Q15084	Protein disulfide-isomerase A6 OS=Homo sapiens GN=PDIA6 PE=1 SV=1 - [PDIA6_HUMAN]	691.73	0.3909	1	13	13	18	4179000000	440	48.1	5.08
Q15102	Platelet-activating factor acetylhydrolase IB subunit gamma OS=Homo sapiens GN=PAFAH1B3 PE=1 SV=1 - [PA1B3_HUMAN]	41.52	0.039	1	1	1	1	159800000	231	25.7	6.84
Q15113	Procollagen C-endopeptidase enhancer 1 OS=Homo sapiens GN=PCOLCE PE=1 SV=2 - [PCOC1_HUMAN]	29.34	0.0646	1	2	2	2	178300000	449	47.9	7.43
Q15181	Inorganic pyrophosphatase OS=Homo sapiens GN=PPA1 PE=1 SV=2 - [IPYR_HUMAN]	532.39	0.6817	1	10	10	14	2245000000	289	32.6	5.86
Q15233	Non-POU domain-containing octamer-binding protein OS=Homo sapiens GN=NONO PE=1 SV=4 - [NONO_HUMAN]	209.91	0.1062	1	3	3	4	132300000	471	54.2	8.95
Q15257	Serine/threonine-protein phosphatase 2A activator OS=Homo sapiens GN=PPP2R4 PE=1 SV=3 - [PTPA_HUMAN]	28.19	0.1229	1	2	2	2	99400000	358	40.6	5.94
Q15286	Ras-related protein Rab-35 OS=Homo sapiens GN=RAB35 PE=1 SV=1 - [RAB35_HUMAN]	31.65	0.0697	1	1	1	1	54430000	201	23	8.29
Q15291	Retinoblastoma-binding protein 5 OS=Homo sapiens GN=RBBP5 PE=1 SV=2 - [RBBP5_HUMAN]	23.3	0.0167	1	1	1	1	22560000	538	59.1	5.1
Q15365	Poly(rC)-binding protein 1 OS=Homo sapiens GN=PCBP1 PE=1 SV=2 - [PCBP1_HUMAN]	523.48	0.5112	1	8	11	13	1536000000	356	37.5	7.09
Q15366	Poly(rC)-binding protein 2 OS=Homo sapiens GN=PCBP2 PE=1 SV=1 - [PCBP2_HUMAN]	254.15	0.3205	2	5	8	9	2132000000	365	38.6	6.79
Q15375	Ephrin type-A receptor 7 OS=Homo sapiens GN=EPHA7 PE=1 SV=3 - [EPHA7_HUMAN]	145.42	0.0511	2	3	3	3	206500000	998	112	5.8
Q15393	Splicing factor 3B subunit 3 OS=Homo sapiens GN=SF3B3 PE=1 SV=4 - [SF3B3_HUMAN]	280.71	0.1142	1	9	9	10	363700000	1217	135.5	5.26
Q15417	Calponin-3 OS=Homo sapiens GN=CNN3 PE=1 SV=1 - [CNN3_HUMAN]	27.47	0.0274	1	1	1	1	57730000	329	36.4	6.05
Q15435	Protein phosphatase 1 regulatory subunit 7 OS=Homo sapiens GN=PPP1R7 PE=1 SV=1 - [PP1R7_HUMAN]	162.12	0.0944	1	2	2	3	290500000	360	41.5	4.91
Q15436	Protein transport protein Sec23A OS=Homo sapiens GN=SEC23A PE=1 SV=2 - [SC23A_HUMAN]	129.77	0.0353	1	1	1	1	31870000	765	86.1	7.08
Q15459	Splicing factor 3A subunit 1 OS=Homo sapiens GN=SF3A1 PE=1 SV=1 - [SF3A1_HUMAN]	200.53	0.0643	1	3	3	4	238900000	793	88.8	5.22
Q15631	Translin OS=Homo sapiens GN=TSN PE=1 SV=1 - [TSN_HUMAN]	68.47	0.193	1	2	2	3	1335000000	228	26.2	6.44
Q15691	Microtubule-associated protein RP/EB family member 1 OS=Homo sapiens GN=MAPRE1 PE=1 SV=3 - [MARE1_HUMAN]	216.1	0.3209	1	5	5	6	571600000	268	30	5.14
Q15717	ELAV-like protein 1 OS=Homo sapiens GN=ELAVL1 PE=1 SV=2 - [ELAV1_HUMAN]	80.55	0.0552	1	1	1	1	59660000	326	36.1	9.17
Q15819	Ubiquitin-conjugating enzyme E2 variant 2 OS=Homo sapiens GN=UBE2V2 PE=1 SV=4 - [UB2V2_HUMAN]	36.77	0.1793	2	2	2	2	279500000	145	16.4	8.09
Q15833	Syntaxin-binding protein 2 OS=Homo sapiens GN=STXBP2 PE=1 SV=2 - [STXB2_HUMAN]	131.34	0.0742	1	3	3	3	117400000	593	66.4	6.55
Q16181	Septin-7 OS=Homo sapiens GN=SEPT7 PE=1 SV=2 - [SEPT7_HUMAN]	139.23	0.1259	2	3	4	4	729700000	437	50.6	8.63
Q16222	UDP-N-acetylhexosamine pyrophosphorylase OS=Homo sapiens GN=UAP1 PE=1 SV=3 - [UAP1_HUMAN]	56.89	0.0441	1	2	2	2	111400000	522	58.7	6.33
Q16270	Insulin-like growth factor-binding protein 7 OS=Homo sapiens GN=IGFBP7 PE=1 SV=1 - [IBP7_HUMAN]	79.22	0.0603	1	1	1	1	98870000	282	29.1	7.9
Q16531	DNA damage-binding protein 1 OS=Homo sapiens GN=DDB1 PE=1 SV=1 - [DDB1_HUMAN]	998.68	0.2719	1	25	25	34	1611000000	1140	126.9	5.26
Q16539	Mitogen-activated protein kinase 14 OS=Homo sapiens GN=MAPK14 PE=1 SV=3 - [MK14_HUMAN]	35.38	0.0222	11	1	1	1	116300000	360	41.3	5.78
Q16543	Hsp90 co-chaperone Cdc37 OS=Homo sapiens GN=CDC37 PE=1 SV=1 - [CDC37_HUMAN]	191.14	0.2407	1	6	6	7	885400000	378	44.4	5.25
Q16555	Dihydropyrimidinase-related protein 2 OS=Homo sapiens GN=DPYSL2 PE=1 SV=1 - [DPYL2_HUMAN]	70.14	0.0647	2	1	2	2	102000000	572	62.3	6.38
Q16576	Histone-binding protein RBBP7 OS=Homo sapiens GN=RBBP7 PE=1 SV=1 - [RBBP7_HUMAN]	589.21	0.5318	1	8	13	18	2496000000	425	47.8	5.05
Q16629	Serine/arginine-rich splicing factor 7 OS=Homo sapiens GN=SRSF7 PE=1 SV=1 - [SRSF7_HUMAN]	44.96	0.0714	1	1	1	1	337100000	238	27.4	11.82
Q16630	Cleavage and polyadenylation specificity factor subunit 6 OS=Homo sapiens GN=CPSF6 PE=1 SV=2 - [CPSF6_HUMAN]	95.89	0.0744	1	2	2	3	57050000	551	59.2	7.15
Q16643	Drebrin OS=Homo sapiens GN=DBN1 PE=1 SV=4 - [DREB_HUMAN]	28.13	0.0416	1	1	1	1	129700000	649	71.4	4.45
Q16658	Fascin OS=Homo sapiens GN=FSCN1 PE=1 SV=3 - [FSCN1_HUMAN]	104.18	0.0892	1	2	2	3	652700000	493	54.5	7.24
Q16769	Glutaminyl-peptide cyclotransferase OS=Homo sapiens GN=QPCT PE=1 SV=1 - [QPCT_HUMAN]	179.58	0.2105	1	4	4	4	381800000	361	40.9	6.61
Q16775	Hydroxyacylglutathione hydrolase, mitochondrial OS=Homo sapiens GN=HAGH PE=1 SV=2 - [GLO2_HUMAN]	99.24	0.0942	1	2	2	3	253800000	308	33.8	8.12
Q16777	Histone H2A type 2-C OS=Homo sapiens GN=HIST2H2AC PE=1 SV=4 - [H2A2C_HUMAN]	188.39	0.5891	8	4	7	8	9593000000	129	14	10.9
Q16787	Laminin subunit alpha-3 OS=Homo sapiens GN=LAMA3 PE=1 SV=2 - [LAMA3_HUMAN]	961.53	0.1008	2	20	20	29	17120000000	3333	366.4	7.24
Q16836	Hydroxyacyl-coenzyme A dehydrogenase, mitochondrial OS=Homo sapiens GN=HADH PE=1 SV=3 - [HCDH_HUMAN]	259.12	0.3217	1	6	6	6	318700000	314	34.3	8.85
Q16851	UTP--glucose-1-phosphate uridylyltransferase OS=Homo sapiens GN=UGP2 PE=1 SV=5 - [UGPA_HUMAN]	90.11	0.122	1	4	4	4	315200000	508	56.9	8.15
Q16881	Thioredoxin reductase 1, cytoplasmic OS=Homo sapiens GN=TXNRD1 PE=1 SV=3 - [TRXR1_HUMAN]	640.14	0.3744	1	13	13	14	1068000000	649	70.9	7.39
Q3LXA3	Triokinase/FMN cyclase OS=Homo sapiens GN=TKFC PE=1 SV=2 - [TKFC_HUMAN]	80.54	0.0591	1	2	2	2	115400000	575	58.9	7.49
Q53GS9	U4/U6.U5 tri-snRNP-associated protein 2 OS=Homo sapiens GN=USP39 PE=1 SV=2 - [SNUT2_HUMAN]	61.16	0.0673	1	2	2	2	136100000	565	65.3	8.91
Q53H82	Beta-lactamase-like protein 2 OS=Homo sapiens GN=LACTB2 PE=1 SV=2 - [LACB2_HUMAN]	57.53	0.0382	1	1	1	1	212000000	288	32.8	6.8
Q562R1	Beta-actin-like protein 2 OS=Homo sapiens GN=ACTBL2 PE=1 SV=2 - [ACTBL_HUMAN]	207.66	0.141	1	1	4	6	5189000000	376	42	5.59
Q58FG1	Putative heat shock protein HSP 90-alpha A4 OS=Homo sapiens GN=HSP90AA4P PE=5 SV=1 - [HS904_HUMAN]	245.85	0.1029	1	1	3	8	6603000000	418	47.7	5.19
Q5JVF3	PCI domain-containing protein 2 OS=Homo sapiens GN=PCID2 PE=1 SV=2 - [PCID2_HUMAN]	67.28	0.0401	1	1	1	1	244600000	399	46	8.53
Q5R3I4	Tetratricopeptide repeat protein 38 OS=Homo sapiens GN=TTC38 PE=1 SV=1 - [TTC38_HUMAN]	30.05	0.0618	1	1	1	1	67140000	469	52.8	5.99
Q5RKV6	Exosome complex component MTR3 OS=Homo sapiens GN=EXOSC6 PE=1 SV=1 - [EXOS6_HUMAN]	27.52	0.1324	1	1	1	1	4405000	272	28.2	6.28
Q5T6V5	UPF0553 protein C9orf64 OS=Homo sapiens GN=C9orf64 PE=1 SV=1 - [CI064_HUMAN]	146.26	0.1965	1	4	4	4	355400000	341	39	5.88
Q5TFE4	5'-nucleotidase domain-containing protein 1 OS=Homo sapiens GN=NT5DC1 PE=1 SV=1 - [NT5D1_HUMAN]	260.53	0.3319	1	9	9	9	500900000	455	51.8	6.35
Q5VW32	BRO1 domain-containing protein BROX OS=Homo sapiens GN=BROX PE=1 SV=1 - [BROX_HUMAN]	336.63	0.1825	1	4	4	6	261600000	411	46.4	7.65
Q5VYK3	Proteasome-associated protein ECM29 homolog OS=Homo sapiens GN=ECM29 PE=1 SV=2 - [ECM29_HUMAN]	51.18	0.0125	1	1	1	1	21410000	1845	204.2	7.12
Q68E01	Integrator complex subunit 3 OS=Homo sapiens GN=INTS3 PE=1 SV=1 - [INT3_HUMAN]	119.51	0.0288	1	1	1	1	14780000	1043	118	5.8
Q6DKJ4	Nucleoredoxin OS=Homo sapiens GN=NXN PE=1 SV=2 - [NXN_HUMAN]	88.66	0.0552	1	1	1	1	151200000	435	48.4	4.97
Q9UPY8	Microtubule-associated protein RP/EB family member 3 OS=Homo sapiens GN=MAPRE3 PE=1 SV=1 - [MARE3_HUMAN]	29.52	0.0996	1	2	2	2	41250000	281	32	5.54
Q6GMV2	SET and MYND domain-containing protein 5 OS=Homo sapiens GN=SMYD5 PE=1 SV=2 - [SMYD5_HUMAN]	49.8	0.0478	1	1	1	1	20210000	418	47.3	5.05
Q6IBS0	Twinfilin-2 OS=Homo sapiens GN=TWF2 PE=1 SV=2 - [TWF2_HUMAN]	59.83	0.1175	1	2	2	2		349	39.5	6.84
Q6NVV1	Putative 60S ribosomal protein L13a protein RPL13AP3 OS=Homo sapiens GN=RPL13AP3 PE=5 SV=1 - [R13P3_HUMAN]	28.81	0.0784	2	1	1	1	123200000	102	12.1	10.76
Q6P179	Endoplasmic reticulum aminopeptidase 2 OS=Homo sapiens GN=ERAP2 PE=1 SV=2 - [ERAP2_HUMAN]	25.27	0.026	1	2	2	2	71000000	960	110.4	6.71
Q6P1N0	Coiled-coil and C2 domain-containing protein 1A OS=Homo sapiens GN=CC2D1A PE=1 SV=1 - [C2D1A_HUMAN]	70.32	0.0189	1	1	1	1	34250000	951	104	8.09
Q6P2I3	Fumarylacetoacetate hydrolase domain-containing protein 2B OS=Homo sapiens GN=FAHD2B PE=1 SV=1 - [FAH2B_HUMAN]	30.91	0.0637	2	1	1	1		314	34.6	7.75
Q71DI3	Histone H3.2 OS=Homo sapiens GN=HIST2H3A PE=1 SV=3 - [H32_HUMAN]	262.68	0.4412	3	2	6	8	2858000000	136	15.4	11.27
Q71U36	Tubulin alpha-1A chain OS=Homo sapiens GN=TUBA1A PE=1 SV=1 - [TBA1A_HUMAN]	957.46	0.5455	4	1	19	27	4589000000	451	50.1	5.06
Q7KZF4	Staphylococcal nuclease domain-containing protein 1 OS=Homo sapiens GN=SND1 PE=1 SV=1 - [SND1_HUMAN]	256.53	0.1747	1	10	10	11	494700000	910	101.9	7.17
Q7L1Q6	Basic leucine zipper and W2 domain-containing protein 1 OS=Homo sapiens GN=BZW1 PE=1 SV=1 - [BZW1_HUMAN]	390.02	0.3795	1	8	8	10	590900000	419	48	5.92
Q7L2H7	Eukaryotic translation initiation factor 3 subunit M OS=Homo sapiens GN=EIF3M PE=1 SV=1 - [EIF3M_HUMAN]	210.85	0.3048	1	6	6	7	383000000	374	42.5	5.63
Q7L576	Cytoplasmic FMR1-interacting protein 1 OS=Homo sapiens GN=CYFIP1 PE=1 SV=1 - [CYFP1_HUMAN]	89.98	0.0303	2	3	3	3	162300000	1253	145.1	6.9
Q7L9L4	MOB kinase activator 1B OS=Homo sapiens GN=MOB1B PE=1 SV=3 - [MOB1B_HUMAN]	43.46	0.0972	2	2	2	2	299900000	216	25.1	6.73
Q7RTV0	PHD finger-like domain-containing protein 5A OS=Homo sapiens GN=PHF5A PE=1 SV=1 - [PHF5A_HUMAN]	64.98	0.1182	1	1	1	1	87980000	110	12.4	8.41
Q7Z4H3	HD domain-containing protein 2 OS=Homo sapiens GN=HDDC2 PE=1 SV=1 - [HDDC2_HUMAN]	44.16	0.0343	1	1	1	1	87300000	204	23.4	5.49
Q7Z4W1	L-xylulose reductase OS=Homo sapiens GN=DCXR PE=1 SV=2 - [DCXR_HUMAN]	120.28	0.2746	1	4	4	4	189100000	244	25.9	8.1
Q7Z6Z7	E3 ubiquitin-protein ligase HUWE1 OS=Homo sapiens GN=HUWE1 PE=1 SV=3 - [HUWE1_HUMAN]	61.93	0.013	1	3	3	3	215200000	4374	481.6	5.22
Q86SF2	N-acetylgalactosaminyltransferase 7 OS=Homo sapiens GN=GALNT7 PE=1 SV=1 - [GALT7_HUMAN]	66.59	0.0244	1	1	1	1	88750000	657	75.3	7.11
Q86U44	N6-adenosine-methyltransferase 70 kDa subunit OS=Homo sapiens GN=METTL3 PE=1 SV=2 - [MTA70_HUMAN]	30.23	0.0293	1	1	1	1	26730000	580	64.4	6.42
Q86V81	THO complex subunit 4 OS=Homo sapiens GN=ALYREF PE=1 SV=3 - [THOC4_HUMAN]	24.17	0.0428	1	1	1	1	207400000	257	26.9	11.15
Q86VP6	Cullin-associated NEDD8-dissociated protein 1 OS=Homo sapiens GN=CAND1 PE=1 SV=2 - [CAND1_HUMAN]	1087.96	0.378	2	29	29	37	2411000000	1230	136.3	5.78
Q86X55	Histone-arginine methyltransferase CARM1 OS=Homo sapiens GN=CARM1 PE=1 SV=3 - [CARM1_HUMAN]	44.94	0.0214	1	1	1	1	52220000	608	65.8	6.73
Q8IYS1	Peptidase M20 domain-containing protein 2 OS=Homo sapiens GN=PM20D2 PE=1 SV=2 - [P20D2_HUMAN]	165.63	0.2546	1	6	6	6	448200000	436	47.7	5.85
Q8IZ83	Aldehyde dehydrogenase family 16 member A1 OS=Homo sapiens GN=ALDH16A1 PE=1 SV=2 - [A16A1_HUMAN]	208.65	0.0648	1	4	4	4	146400000	802	85.1	6.79
Q8IZP2	Putative protein FAM10A4 OS=Homo sapiens GN=ST13P4 PE=5 SV=1 - [ST134_HUMAN]	78.97	0.1167	3	2	2	2	388700000	240	27.4	5.08
Q8N0X7	Spartin OS=Homo sapiens GN=SPG20 PE=1 SV=1 - [SPG20_HUMAN]	18.12	0.024	1	1	1	1	63080000	666	72.8	5.91
Q8N1G4	Leucine-rich repeat-containing protein 47 OS=Homo sapiens GN=LRRC47 PE=1 SV=1 - [LRC47_HUMAN]	67.21	0.072	1	2	2	2	269400000	583	63.4	8.28
Q8N428	Polypeptide N-acetylgalactosaminyltransferase 16 OS=Homo sapiens GN=GALNT16 PE=1 SV=2 - [GLT16_HUMAN]	29.57	0.043	1	1	1	1	9638000	558	63	9.13
Q8N684	Cleavage and polyadenylation specificity factor subunit 7 OS=Homo sapiens GN=CPSF7 PE=1 SV=1 - [CPSF7_HUMAN]	37.16	0.0531	1	1	1	1	20170000	471	52	8
Q8NBS9	Thioredoxin domain-containing protein 5 OS=Homo sapiens GN=TXNDC5 PE=1 SV=2 - [TXND5_HUMAN]	43.7	0.0648	1	2	2	2	292800000	432	47.6	5.97
Q8NC51	Plasminogen activator inhibitor 1 RNA-binding protein OS=Homo sapiens GN=SERBP1 PE=1 SV=2 - [PAIRB_HUMAN]	67.05	0.1201	1	2	2	2	298200000	408	44.9	8.65
Q8NCW5	NAD(P)H-hydrate epimerase OS=Homo sapiens GN=APOA1BP PE=1 SV=2 - [NNRE_HUMAN]	169.92	0.2257	1	4	4	5	1104000000	288	31.7	7.66
Q8NEZ5	F-box only protein 22 OS=Homo sapiens GN=FBXO22 PE=1 SV=1 - [FBX22_HUMAN]	34.54	0.0248	1	1	1	1	156900000	403	44.5	7.03
Q8TAT6	Nuclear protein localization protein 4 homolog OS=Homo sapiens GN=NPLOC4 PE=1 SV=3 - [NPL4_HUMAN]	58.1	0.0197	1	1	1	1	205400000	608	68.1	6.38
Q8TBC4	NEDD8-activating enzyme E1 catalytic subunit OS=Homo sapiens GN=UBA3 PE=1 SV=2 - [UBA3_HUMAN]	170.3	0.2052	1	5	5	6	415600000	463	51.8	5.45
Q8TCD5	5'(3')-deoxyribonucleotidase, cytosolic type OS=Homo sapiens GN=NT5C PE=1 SV=2 - [NT5C_HUMAN]	56.25	0.1592	1	2	2	2	72570000	201	23.4	6.64
Q8TEA8	D-tyrosyl-tRNA(Tyr) deacylase 1 OS=Homo sapiens GN=DTD1 PE=1 SV=2 - [DTD1_HUMAN]	121.62	0.4163	1	4	4	4	148700000	209	23.4	8.24
Q8TEX9	Importin-4 OS=Homo sapiens GN=IPO4 PE=1 SV=2 - [IPO4_HUMAN]	588.21	0.1619	1	10	10	12	362800000	1081	118.6	4.96
Q8WUM4	Programmed cell death 6-interacting protein OS=Homo sapiens GN=PDCD6IP PE=1 SV=1 - [PDC6I_HUMAN]	471.16	0.2569	1	13	13	14	1241000000	868	96	6.52
Q8WVM8	Sec1 family domain-containing protein 1 OS=Homo sapiens GN=SCFD1 PE=1 SV=4 - [SCFD1_HUMAN]	89.83	0.1449	1	5	5	5	366400000	642	72.3	6.27
Q8WVY7	Ubiquitin-like domain-containing CTD phosphatase 1 OS=Homo sapiens GN=UBLCP1 PE=1 SV=2 - [UBCP1_HUMAN]	170.63	0.1226	1	2	2	2	242300000	318	36.8	6.46
Q8WWM7	Ataxin-2-like protein OS=Homo sapiens GN=ATXN2L PE=1 SV=2 - [ATX2L_HUMAN]	43.98	0.0409	1	2	2	2	77910000	1075	113.3	8.59
Q8WYA6	Beta-catenin-like protein 1 OS=Homo sapiens GN=CTNNBL1 PE=1 SV=1 - [CTBL1_HUMAN]	47.89	0.0142	1	1	1	1	39970000	563	65.1	5.05
Q8WZ82	Ovarian cancer-associated gene 2 protein OS=Homo sapiens GN=OVCA2 PE=1 SV=1 - [OVCA2_HUMAN]	62.86	0.0573	1	1	1	1	132100000	227	24.4	6.89
Q92466	DNA damage-binding protein 2 OS=Homo sapiens GN=DDB2 PE=1 SV=1 - [DDB2_HUMAN]	38.64	0.0679	1	2	2	2	169000000	427	47.8	9.47
Q92499	ATP-dependent RNA helicase DDX1 OS=Homo sapiens GN=DDX1 PE=1 SV=2 - [DDX1_HUMAN]	54.59	0.0568	1	2	2	2	347400000	740	82.4	7.23
Q92597	Protein NDRG1 OS=Homo sapiens GN=NDRG1 PE=1 SV=1 - [NDRG1_HUMAN]	261.76	0.2741	1	5	5	6	1133000000	394	42.8	5.82
Q92598	Heat shock protein 105 kDa OS=Homo sapiens GN=HSPH1 PE=1 SV=1 - [HS105_HUMAN]	221.47	0.1469	3	8	8	8	526000000	858	96.8	5.39
Q92688	Acidic leucine-rich nuclear phosphoprotein 32 family member B OS=Homo sapiens GN=ANP32B PE=1 SV=1 - [AN32B_HUMAN]	216.06	0.2231	3	2	3	7	1647000000	251	28.8	4.06
Q92734	Protein TFG OS=Homo sapiens GN=TFG PE=1 SV=2 - [TFG_HUMAN]	31.75	0.015	4	1	1	1	226800000	400	43.4	5.1
Q92743	Serine protease HTRA1 OS=Homo sapiens GN=HTRA1 PE=1 SV=1 - [HTRA1_HUMAN]	26.75	0.0229	1	1	1	1	422600000	480	51.3	7.83
Q92747	Actin-related protein 2/3 complex subunit 1A OS=Homo sapiens GN=ARPC1A PE=1 SV=2 - [ARC1A_HUMAN]	52.53	0.1189	1	1	2	2	182700000	370	41.5	8.18
Q92769	Histone deacetylase 2 OS=Homo sapiens GN=HDAC2 PE=1 SV=2 - [HDAC2_HUMAN]	41.68	0.0389	1	1	1	1	90520000	488	55.3	5.91
Q92820	Gamma-glutamyl hydrolase OS=Homo sapiens GN=GGH PE=1 SV=2 - [GGH_HUMAN]	202.35	0.2296	1	6	6	8	795000000	318	35.9	7.11
Q92841	Probable ATP-dependent RNA helicase DDX17 OS=Homo sapiens GN=DDX17 PE=1 SV=2 - [DDX17_HUMAN]	122.53	0.1084	1	5	5	5	572000000	729	80.2	8.27
Q92905	COP9 signalosome complex subunit 5 OS=Homo sapiens GN=COPS5 PE=1 SV=4 - [CSN5_HUMAN]	70.97	0.0988	1	2	2	2	143700000	334	37.6	6.54
Q92945	Far upstream element-binding protein 2 OS=Homo sapiens GN=KHSRP PE=1 SV=4 - [FUBP2_HUMAN]	182.81	0.135	1	5	5	5	246200000	711	73.1	7.3
Q92973	Transportin-1 OS=Homo sapiens GN=TNPO1 PE=1 SV=2 - [TNPO1_HUMAN]	151.19	0.1214	2	6	6	6	320600000	898	102.3	4.98
Q93008	Probable ubiquitin carboxyl-terminal hydrolase FAF-X OS=Homo sapiens GN=USP9X PE=1 SV=3 - [USP9X_HUMAN]	162.19	0.021	2	4	4	4	124200000	2570	292.1	5.8
Q93009	Ubiquitin carboxyl-terminal hydrolase 7 OS=Homo sapiens GN=USP7 PE=1 SV=2 - [UBP7_HUMAN]	74.67	0.0581	1	4	4	4	216900000	1102	128.2	5.55
Q93034	Cullin-5 OS=Homo sapiens GN=CUL5 PE=1 SV=4 - [CUL5_HUMAN]	37.86	0.0128	1	1	1	1	119900000	780	90.9	7.94
Q96AB3	Isochorismatase domain-containing protein 2 OS=Homo sapiens GN=ISOC2 PE=1 SV=1 - [ISOC2_HUMAN]	128.29	0.439	1	4	4	4	346700000	205	22.3	7.77
Q96AC1	Fermitin family homolog 2 OS=Homo sapiens GN=FERMT2 PE=1 SV=1 - [FERM2_HUMAN]	202.27	0.1176	1	5	5	5	174800000	680	77.8	6.7
Q96BP3	Peptidylprolyl isomerase domain and WD repeat-containing protein 1 OS=Homo sapiens GN=PPWD1 PE=1 SV=1 - [PPWD1_HUMAN]	52.8	0.048	1	2	2	2	128100000	646	73.5	7.15
Q96BW5	Phosphotriesterase-related protein OS=Homo sapiens GN=PTER PE=1 SV=1 - [PTER_HUMAN]	64.46	0.1347	1	2	2	2	187100000	349	39	6.52
Q96CN7	Isochorismatase domain-containing protein 1 OS=Homo sapiens GN=ISOC1 PE=1 SV=3 - [ISOC1_HUMAN]	178.66	0.2047	1	5	5	5	714900000	298	32.2	7.39
Q96CW1	AP-2 complex subunit mu OS=Homo sapiens GN=AP2M1 PE=1 SV=2 - [AP2M1_HUMAN]	138.87	0.1356	1	3	3	3	154100000	435	49.6	9.54
Q96CX2	BTB/POZ domain-containing protein KCTD12 OS=Homo sapiens GN=KCTD12 PE=1 SV=1 - [KCD12_HUMAN]	197.2	0.2862	3	7	7	7	948500000	325	35.7	5.64
Q96DE0	U8 snoRNA-decapping enzyme OS=Homo sapiens GN=NUDT16 PE=1 SV=2 - [NUD16_HUMAN]	30.68	0.0359	1	1	1	1	91350000	195	21.3	6.89
Q96DG6	Carboxymethylenebutenolidase homolog OS=Homo sapiens GN=CMBL PE=1 SV=1 - [CMBL_HUMAN]	106.08	0.1102	1	2	2	2	416500000	245	28	7.18
Q96EK6	Glucosamine 6-phosphate N-acetyltransferase OS=Homo sapiens GN=GNPNAT1 PE=1 SV=1 - [GNA1_HUMAN]	130.97	0.2283	1	3	3	3	465900000	184	20.7	7.99
Q96ER3	Protein SAAL1 OS=Homo sapiens GN=SAAL1 PE=1 SV=2 - [SAAL1_HUMAN]	27.28	0.0527	1	1	1	1	79750000	474	53.5	4.5
Q96FI4	Endonuclease 8-like 1 OS=Homo sapiens GN=NEIL1 PE=1 SV=3 - [NEIL1_HUMAN]	20.95	0.0436	1	1	1	1	71810000	390	43.7	9.92
Q96FW1	Ubiquitin thioesterase OTUB1 OS=Homo sapiens GN=OTUB1 PE=1 SV=2 - [OTUB1_HUMAN]	157.35	0.0701	1	1	1	2	1481000000	271	31.3	4.94
Q96G03	Phosphoglucomutase-2 OS=Homo sapiens GN=PGM2 PE=1 SV=4 - [PGM2_HUMAN]	201.2	0.219	1	7	7	8	454800000	612	68.2	6.73
Q96GD0	Pyridoxal phosphate phosphatase OS=Homo sapiens GN=PDXP PE=1 SV=2 - [PLPP_HUMAN]	132.66	0.1419	1	3	3	3	460000000	296	31.7	6.55
Q96GG9	DCN1-like protein 1 OS=Homo sapiens GN=DCUN1D1 PE=1 SV=1 - [DCNL1_HUMAN]	28.96	0.0502	1	1	1	1	82260000	259	30.1	5.34
Q96GX9	Methylthioribulose-1-phosphate dehydratase OS=Homo sapiens GN=APIP PE=1 SV=1 - [MTNB_HUMAN]	44.67	0.0661	1	1	1	1	228600000	242	27.1	7.12
Q96HE7	ERO1-like protein alpha OS=Homo sapiens GN=ERO1A PE=1 SV=2 - [ERO1A_HUMAN]	32.13	0.0855	1	3	3	3	126500000	468	54.4	5.68
Q96I15	Selenocysteine lyase OS=Homo sapiens GN=SCLY PE=1 SV=4 - [SCLY_HUMAN]	52.51	0.0157	1	1	1	1	46210000	445	48.1	7.12
Q96IU4	Protein ABHD14B OS=Homo sapiens GN=ABHD14B PE=1 SV=1 - [ABHEB_HUMAN]	21.52	0.0619	1	1	1	1	147300000	210	22.3	6.4
Q96KP4	Cytosolic non-specific dipeptidase OS=Homo sapiens GN=CNDP2 PE=1 SV=2 - [CNDP2_HUMAN]	304.09	0.3453	1	11	11	11	888400000	475	52.8	5.97
Q96P70	Importin-9 OS=Homo sapiens GN=IPO9 PE=1 SV=3 - [IPO9_HUMAN]	408.82	0.1402	1	5	5	8	263000000	1041	115.9	4.81
Q96PZ0	Pseudouridylate synthase 7 homolog OS=Homo sapiens GN=PUS7 PE=1 SV=2 - [PUS7_HUMAN]	114.26	0.0666	1	3	3	3	184700000	661	75	6.37
Q96QK1	Vacuolar protein sorting-associated protein 35 OS=Homo sapiens GN=VPS35 PE=1 SV=2 - [VPS35_HUMAN]	181.36	0.0917	1	5	5	5	365500000	796	91.6	5.49
Q96QV6	Histone H2A type 1-A OS=Homo sapiens GN=HIST1H2AA PE=1 SV=3 - [H2A1A_HUMAN]	30.67	0.3511	3	1	2	2	10060000000	131	14.2	10.86
Q99426	Tubulin-folding cofactor B OS=Homo sapiens GN=TBCB PE=1 SV=2 - [TBCB_HUMAN]	127.89	0.0656	1	1	1	2	309200000	244	27.3	5.15
Q99435	Protein kinase C-binding protein NELL2 OS=Homo sapiens GN=NELL2 PE=1 SV=1 - [NELL2_HUMAN]	98.7	0.0551	1	3	3	3	257600000	816	91.3	5.73
Q99436	Proteasome subunit beta type-7 OS=Homo sapiens GN=PSMB7 PE=1 SV=1 - [PSB7_HUMAN]	96.64	0.2527	1	3	3	5	1102000000	277	29.9	7.68
Q99497	Protein deglycase DJ-1 OS=Homo sapiens GN=PARK7 PE=1 SV=2 - [PARK7_HUMAN]	602.51	0.7566	1	12	12	17	2831000000	189	19.9	6.79
Q99536	Synaptic vesicle membrane protein VAT-1 homolog OS=Homo sapiens GN=VAT1 PE=1 SV=2 - [VAT1_HUMAN]	237.36	0.2214	1	7	7	7	1314000000	393	41.9	6.29
Q99575	Ribonucleases P/MRP protein subunit POP1 OS=Homo sapiens GN=POP1 PE=1 SV=2 - [POP1_HUMAN]	44.46	0.0137	1	1	1	1	48660000	1024	114.6	9.22
Q99598	Translin-associated protein X OS=Homo sapiens GN=TSNAX PE=1 SV=1 - [TSNAX_HUMAN]	213.12	0.2172	1	5	5	6	512800000	290	33.1	6.55
Q99613	Eukaryotic translation initiation factor 3 subunit C OS=Homo sapiens GN=EIF3C PE=1 SV=1 - [EIF3C_HUMAN]	273.68	0.0679	2	5	5	5	165300000	913	105.3	5.68
Q99615	DnaJ homolog subfamily C member 7 OS=Homo sapiens GN=DNAJC7 PE=1 SV=2 - [DNJC7_HUMAN]	53.52	0.0304	1	1	1	1	137100000	494	56.4	6.96
Q99627	COP9 signalosome complex subunit 8 OS=Homo sapiens GN=COPS8 PE=1 SV=1 - [CSN8_HUMAN]	98.13	0.2153	1	2	2	2	98790000	209	23.2	5.38
Q99729	Heterogeneous nuclear ribonucleoprotein A/B OS=Homo sapiens GN=HNRNPAB PE=1 SV=2 - [ROAA_HUMAN]	187.11	0.1807	1	6	7	7	676200000	332	36.2	8.21
Q99733	Nucleosome assembly protein 1-like 4 OS=Homo sapiens GN=NAP1L4 PE=1 SV=1 - [NP1L4_HUMAN]	467.46	0.2747	1	6	8	11	1417000000	375	42.8	4.69
Q99798	Aconitate hydratase, mitochondrial OS=Homo sapiens GN=ACO2 PE=1 SV=2 - [ACON_HUMAN]	242.36	0.0692	1	3	3	3	340100000	780	85.4	7.61
Q99832	T-complex protein 1 subunit eta OS=Homo sapiens GN=CCT7 PE=1 SV=2 - [TCPH_HUMAN]	935.68	0.5175	1	19	19	25	2190000000	543	59.3	7.65
Q99873	Protein arginine N-methyltransferase 1 OS=Homo sapiens GN=PRMT1 PE=1 SV=2 - [ANM1_HUMAN]	111.06	0.1191	1	3	3	3	382900000	361	41.5	5.43
Q99961	Endophilin-A2 OS=Homo sapiens GN=SH3GL1 PE=1 SV=1 - [SH3G1_HUMAN]	49.14	0.0707	2	2	2	2	133300000	368	41.5	5.43
Q99985	Semaphorin-3C OS=Homo sapiens GN=SEMA3C PE=2 SV=2 - [SEM3C_HUMAN]	121.91	0.0426	1	2	2	2	141200000	751	85.2	8.69
Q9BQ52	Zinc phosphodiesterase ELAC protein 2 OS=Homo sapiens GN=ELAC2 PE=1 SV=2 - [RNZ2_HUMAN]	134.73	0.1065	1	4	4	4	440600000	826	92.2	7.9
Q9BQE3	Tubulin alpha-1C chain OS=Homo sapiens GN=TUBA1C PE=1 SV=1 - [TBA1C_HUMAN]	882.75	0.4944	3	1	18	25	4589000000	449	49.9	5.1
Q9BQG0	Myb-binding protein 1A OS=Homo sapiens GN=MYBBP1A PE=1 SV=2 - [MBB1A_HUMAN]	85.17	0.0143	1	1	1	2	11410000	1328	148.8	9.28
Q9BQT9	Calsyntenin-3 OS=Homo sapiens GN=CLSTN3 PE=1 SV=1 - [CSTN3_HUMAN]	61.07	0.0146	1	1	1	1	170500000	956	106	5.44
Q9BR76	Coronin-1B OS=Homo sapiens GN=CORO1B PE=1 SV=1 - [COR1B_HUMAN]	54.27	0.0307	1	1	1	1	167500000	489	54.2	5.88
Q9BS26	Endoplasmic reticulum resident protein 44 OS=Homo sapiens GN=ERP44 PE=1 SV=1 - [ERP44_HUMAN]	59.6	0.0345	1	1	1	1	185000000	406	46.9	5.26
Q9BT78	COP9 signalosome complex subunit 4 OS=Homo sapiens GN=COPS4 PE=1 SV=1 - [CSN4_HUMAN]	277.44	0.2537	1	6	6	7	200500000	406	46.2	5.83
Q9BTW9	Tubulin-specific chaperone D OS=Homo sapiens GN=TBCD PE=1 SV=2 - [TBCD_HUMAN]	94.24	0.0428	1	3	3	3	18930000	1192	132.5	6.19
Q9BTY2	Plasma alpha-L-fucosidase OS=Homo sapiens GN=FUCA2 PE=1 SV=2 - [FUCO2_HUMAN]	287.23	0.167	1	5	5	7	854600000	467	54	6.25
Q9BUP0	EF-hand domain-containing protein D1 OS=Homo sapiens GN=EFHD1 PE=1 SV=1 - [EFHD1_HUMAN]	43.24	0.046	2	1	1	1	44400000	239	26.9	5.39
Q9BUT1	3-hydroxybutyrate dehydrogenase type 2 OS=Homo sapiens GN=BDH2 PE=1 SV=2 - [BDH2_HUMAN]	41.42	0.0857	1	1	1	1	17330000	245	26.7	7.65
Q9BV20	Methylthioribose-1-phosphate isomerase OS=Homo sapiens GN=MRI1 PE=1 SV=1 - [MTNA_HUMAN]	101.18	0.1111	1	2	2	2	408300000	369	39.1	6.3
Q9BV57	1,2-dihydroxy-3-keto-5-methylthiopentene dioxygenase OS=Homo sapiens GN=ADI1 PE=1 SV=1 - [MTND_HUMAN]	47.21	0.1173	1	2	2	2	114300000	179	21.5	5.68
Q9BVA1	Tubulin beta-2B chain OS=Homo sapiens GN=TUBB2B PE=1 SV=1 - [TBB2B_HUMAN]	1029.17	0.4472	4	1	17	26	4564000000	445	49.9	4.89
Q9BWD1	Acetyl-CoA acetyltransferase, cytosolic OS=Homo sapiens GN=ACAT2 PE=1 SV=2 - [THIC_HUMAN]	868.86	0.6297	1	16	16	22	4198000000	397	41.3	6.92
Q9BWS9	Chitinase domain-containing protein 1 OS=Homo sapiens GN=CHID1 PE=1 SV=1 - [CHID1_HUMAN]	61.16	0.0738	1	2	2	2	161800000	393	44.9	8.63
Q9BXJ9	N-alpha-acetyltransferase 15, NatA auxiliary subunit OS=Homo sapiens GN=NAA15 PE=1 SV=1 - [NAA15_HUMAN]	258.72	0.1166	1	7	7	8	333800000	866	101.2	7.42
Q9BXP5	Serrate RNA effector molecule homolog OS=Homo sapiens GN=SRRT PE=1 SV=1 - [SRRT_HUMAN]	35.11	0.0114	1	1	1	1	15290000	876	100.6	5.96
Q9BXS5	AP-1 complex subunit mu-1 OS=Homo sapiens GN=AP1M1 PE=1 SV=3 - [AP1M1_HUMAN]	54.88	0.1111	1	2	2	2	109000000	423	48.6	7.3
Q9BXW6	Oxysterol-binding protein-related protein 1 OS=Homo sapiens GN=OSBPL1A PE=1 SV=2 - [OSBL1_HUMAN]	25.38	0.0358	1	1	1	1		950	108.4	6.38
Q9BY44	Eukaryotic translation initiation factor 2A OS=Homo sapiens GN=EIF2A PE=1 SV=3 - [EIF2A_HUMAN]	70.01	0.1162	1	4	4	4	251300000	585	64.9	8.87
Q9BYT8	Neurolysin, mitochondrial OS=Homo sapiens GN=NLN PE=1 SV=1 - [NEUL_HUMAN]	57.15	0.0597	1	2	2	2	125100000	704	80.6	6.64
Q9BZZ5	Apoptosis inhibitor 5 OS=Homo sapiens GN=API5 PE=1 SV=3 - [API5_HUMAN]	340.47	0.3111	1	11	11	11	1098000000	524	59	7.34
Q9C0B1	Alpha-ketoglutarate-dependent dioxygenase FTO OS=Homo sapiens GN=FTO PE=1 SV=3 - [FTO_HUMAN]	230.89	0.1663	1	5	5	5	603000000	505	58.2	5.22
Q9C0C9	(E3-independent) E2 ubiquitin-conjugating enzyme OS=Homo sapiens GN=UBE2O PE=1 SV=3 - [UBE2O_HUMAN]	60.57	0.0163	1	1	1	1	279400000	1292	141.2	5.12
Q9GZL7	Ribosome biogenesis protein WDR12 OS=Homo sapiens GN=WDR12 PE=1 SV=2 - [WDR12_HUMAN]	97.2	0.1158	1	3	3	3	314100000	423	47.7	5.9
Q9GZP0	Platelet-derived growth factor D OS=Homo sapiens GN=PDGFD PE=1 SV=1 - [PDGFD_HUMAN]	37.28	0.0189	1	1	1	1	41390000	370	42.8	7.97
Q9GZT8	NIF3-like protein 1 OS=Homo sapiens GN=NIF3L1 PE=1 SV=2 - [NIF3L_HUMAN]	100.58	0.2095	1	5	5	5	840900000	377	41.9	6.65
Q9GZT9	Egl nine homolog 1 OS=Homo sapiens GN=EGLN1 PE=1 SV=1 - [EGLN1_HUMAN]	54.08	0.0563	1	1	1	1	142000000	426	46	8.53
Q9GZV4	Eukaryotic translation initiation factor 5A-2 OS=Homo sapiens GN=EIF5A2 PE=1 SV=3 - [IF5A2_HUMAN]	76.06	0.2026	3	2	2	2	536900000	153	16.8	5.58
Q9H0C8	Integrin-linked kinase-associated serine/threonine phosphatase 2C OS=Homo sapiens GN=ILKAP PE=1 SV=1 - [ILKAP_HUMAN]	38.1	0.0357	1	1	1	1	122700000	392	42.9	7.09
Q9H0R4	Haloacid dehalogenase-like hydrolase domain-containing protein 2 OS=Homo sapiens GN=HDHD2 PE=1 SV=1 - [HDHD2_HUMAN]	63.61	0.0811	1	2	2	2	217300000	259	28.5	6.24
Q9H2G2	STE20-like serine/threonine-protein kinase OS=Homo sapiens GN=SLK PE=1 SV=1 - [SLK_HUMAN]	88.36	0.0121	1	1	1	1	99850000	1235	142.6	5.15
Q9H2U1	ATP-dependent RNA helicase DHX36 OS=Homo sapiens GN=DHX36 PE=1 SV=2 - [DHX36_HUMAN]	39.82	0.0099	1	1	1	1	76040000	1008	114.7	7.68
Q9H4A4	Aminopeptidase B OS=Homo sapiens GN=RNPEP PE=1 SV=2 - [AMPB_HUMAN]	420.48	0.2215	1	7	7	8	1036000000	650	72.5	5.74
Q9H6T3	RNA polymerase II-associated protein 3 OS=Homo sapiens GN=RPAP3 PE=1 SV=2 - [RPAP3_HUMAN]	50.54	0.0226	1	1	1	1		665	75.7	6.84
Q9H6Z4	Ran-binding protein 3 OS=Homo sapiens GN=RANBP3 PE=1 SV=1 - [RANB3_HUMAN]	59.73	0.0265	1	1	1	1	223300000	567	60.2	4.78
Q9H993	Protein-glutamate O-methyltransferase OS=Homo sapiens GN=ARMT1 PE=1 SV=1 - [ARMT1_HUMAN]	35.73	0.1179	1	2	2	2	230800000	441	51.1	5.76
Q9H9Q2	COP9 signalosome complex subunit 7b OS=Homo sapiens GN=COPS7B PE=1 SV=1 - [CSN7B_HUMAN]	46.74	0.053	1	1	1	1	169300000	264	29.6	6.15
Q9HA77	Probable cysteine--tRNA ligase, mitochondrial OS=Homo sapiens GN=CARS2 PE=1 SV=1 - [SYCM_HUMAN]	89.88	0.0816	1	2	2	3	35740000	564	62.2	8.34
Q9HAB8	Phosphopantothenate--cysteine ligase OS=Homo sapiens GN=PPCS PE=1 SV=2 - [PPCS_HUMAN]	54.07	0.0386	1	1	1	1	179100000	311	34	6.71
Q9HAV4	Exportin-5 OS=Homo sapiens GN=XPO5 PE=1 SV=1 - [XPO5_HUMAN]	30.03	0.0108	1	1	1	1	113300000	1204	136.2	5.8
Q9HB07	UPF0160 protein MYG1, mitochondrial OS=Homo sapiens GN=C12orf10 PE=1 SV=2 - [MYG1_HUMAN]	128.82	0.2074	1	5	5	6	515700000	376	42.4	6.67
Q9HB71	Calcyclin-binding protein OS=Homo sapiens GN=CACYBP PE=1 SV=2 - [CYBP_HUMAN]	581.62	0.5307	1	8	8	12	2122000000	228	26.2	8.25
Q9HC35	Echinoderm microtubule-associated protein-like 4 OS=Homo sapiens GN=EML4 PE=1 SV=3 - [EMAL4_HUMAN]	51.11	0.0398	1	2	2	2	140500000	981	108.8	6.4
Q9HC38	Glyoxalase domain-containing protein 4 OS=Homo sapiens GN=GLOD4 PE=1 SV=1 - [GLOD4_HUMAN]	324.27	0.3131	1	9	9	11	1748000000	313	34.8	5.6
Q9NPF4	Probable tRNA N6-adenosine threonylcarbamoyltransferase OS=Homo sapiens GN=OSGEP PE=1 SV=1 - [OSGEP_HUMAN]	273.31	0.2418	1	5	5	5	207700000	335	36.4	6.35
Q9NPH2	Inositol-3-phosphate synthase 1 OS=Homo sapiens GN=ISYNA1 PE=1 SV=1 - [INO1_HUMAN]	306.02	0.2061	1	7	7	8	666600000	558	61	5.76
Q9NQ88	Fructose-2,6-bisphosphatase TIGAR OS=Homo sapiens GN=TIGAR PE=1 SV=1 - [TIGAR_HUMAN]	73.04	0.0815	1	2	2	2	94180000	270	30	7.69
Q9NQR4	Omega-amidase NIT2 OS=Homo sapiens GN=NIT2 PE=1 SV=1 - [NIT2_HUMAN]	59.09	0.1304	1	2	2	2	221100000	276	30.6	7.21
Q9NQW7	Xaa-Pro aminopeptidase 1 OS=Homo sapiens GN=XPNPEP1 PE=1 SV=3 - [XPP1_HUMAN]	255.92	0.1878	1	6	6	6	508600000	623	69.9	5.67
Q9NQX3	Gephyrin OS=Homo sapiens GN=GPHN PE=1 SV=1 - [GEPH_HUMAN]	57.64	0.019	1	1	1	1	160400000	736	79.7	5.43
Q9NR45	Sialic acid synthase OS=Homo sapiens GN=NANS PE=1 SV=2 - [SIAS_HUMAN]	228.93	0.4401	1	8	8	9	927100000	359	40.3	6.74
Q9NRN7	L-aminoadipate-semialdehyde dehydrogenase-phosphopantetheinyl transferase OS=Homo sapiens GN=AASDHPPT PE=1 SV=2 - [ADPPT_HUMAN]	36.71	0.0485	1	1	1	1	299700000	309	35.8	6.8
Q9NRW7	Vacuolar protein sorting-associated protein 45 OS=Homo sapiens GN=VPS45 PE=1 SV=1 - [VPS45_HUMAN]	63.95	0.0491	1	2	2	2	90560000	570	65	8.24
Q9NSD9	Phenylalanine--tRNA ligase beta subunit OS=Homo sapiens GN=FARSB PE=1 SV=3 - [SYFB_HUMAN]	51.87	0.0696	1	4	4	4	226300000	589	66.1	6.84
Q9NTK5	Obg-like ATPase 1 OS=Homo sapiens GN=OLA1 PE=1 SV=2 - [OLA1_HUMAN]	337.78	0.3914	1	9	9	9	1753000000	396	44.7	7.81
Q9NTM9	Copper homeostasis protein cutC homolog OS=Homo sapiens GN=CUTC PE=1 SV=1 - [CUTC_HUMAN]	111.16	0.1941	1	3	3	3	232700000	273	29.3	8.18
Q9NTX5	Ethylmalonyl-CoA decarboxylase OS=Homo sapiens GN=ECHDC1 PE=1 SV=2 - [ECHD1_HUMAN]	33.09	0.0423	1	1	1	1	148500000	307	33.7	8.21
Q9NUQ9	Protein FAM49B OS=Homo sapiens GN=FAM49B PE=1 SV=1 - [FA49B_HUMAN]	296.18	0.1667	1	5	5	6	772400000	324	36.7	6.06
Q9NV35	Probable 8-oxo-dGTP diphosphatase NUDT15 OS=Homo sapiens GN=NUDT15 PE=1 SV=1 - [NUD15_HUMAN]	21.29	0.1159	1	1	1	1	2825000	164	18.6	6.14
Q9NVA2	Septin-11 OS=Homo sapiens GN=SEPT11 PE=1 SV=3 - [SEP11_HUMAN]	54.73	0.0769	4	2	3	3	214500000	429	49.4	6.81
Q9NVM6	DnaJ homolog subfamily C member 17 OS=Homo sapiens GN=DNAJC17 PE=1 SV=1 - [DJC17_HUMAN]	68.78	0.0691	1	1	1	1	59290000	304	34.7	8.53
Q9NVX2	Notchless protein homolog 1 OS=Homo sapiens GN=NLE1 PE=1 SV=4 - [NLE1_HUMAN]	57.34	0.0969	1	2	2	2	184300000	485	53.3	7.34
Q9NWY4	UPF0609 protein C4orf27 OS=Homo sapiens GN=C4orf27 PE=1 SV=2 - [CD027_HUMAN]	47.86	0.0434	2	1	1	1	132200000	346	39.4	6.8
Q9NXG2	THUMP domain-containing protein 1 OS=Homo sapiens GN=THUMPD1 PE=1 SV=2 - [THUM1_HUMAN]	84.47	0.068	1	1	1	1	124400000	353	39.3	7.88
Q9NXH9	tRNA (guanine(26)-N(2))-dimethyltransferase OS=Homo sapiens GN=TRMT1 PE=1 SV=1 - [TRM1_HUMAN]	36.07	0.0349	1	2	2	2	137900000	659	72.2	7.64
Q9NY33	Dipeptidyl peptidase 3 OS=Homo sapiens GN=DPP3 PE=1 SV=2 - [DPP3_HUMAN]	82.27	0.1221	1	4	4	4	568500000	737	82.5	5.1
Q9NYU2	UDP-glucose:glycoprotein glucosyltransferase 1 OS=Homo sapiens GN=UGGT1 PE=1 SV=3 - [UGGG1_HUMAN]	138.59	0.0566	1	4	4	4	73610000	1555	177.1	5.63
Q9NZ32	Actin-related protein 10 OS=Homo sapiens GN=ACTR10 PE=1 SV=1 - [ARP10_HUMAN]	30.3	0.0528	1	1	1	1	4158000	417	46.3	7.37
Q9NZI8	Insulin-like growth factor 2 mRNA-binding protein 1 OS=Homo sapiens GN=IGF2BP1 PE=1 SV=2 - [IF2B1_HUMAN]	33.21	0.0225	1	1	1	1	47570000	577	63.4	9.2
Q9NZL4	Hsp70-binding protein 1 OS=Homo sapiens GN=HSPBP1 PE=1 SV=1 - [HPBP1_HUMAN]	228.42	0.337	1	6	6	8	824900000	362	39.4	5.21
Q9NZL9	Methionine adenosyltransferase 2 subunit beta OS=Homo sapiens GN=MAT2B PE=1 SV=1 - [MAT2B_HUMAN]	289	0.3503	1	6	6	8	534900000	334	37.5	7.36
Q9P1Y5	Calmodulin-regulated spectrin-associated protein 3 OS=Homo sapiens GN=CAMSAP3 PE=1 SV=2 - [CAMP3_HUMAN]	62.1	0.0144	1	1	1	1	27540000	1249	134.7	8.35
Q9P258	Protein RCC2 OS=Homo sapiens GN=RCC2 PE=1 SV=2 - [RCC2_HUMAN]	687.6	0.5172	1	17	17	20	1845000000	522	56	8.78
Q9P287	BRCA2 and CDKN1A-interacting protein OS=Homo sapiens GN=BCCIP PE=1 SV=1 - [BCCIP_HUMAN]	64.5	0.0987	1	2	2	2	356300000	314	36	4.61
Q9P2T1	GMP reductase 2 OS=Homo sapiens GN=GMPR2 PE=1 SV=1 - [GMPR2_HUMAN]	83.32	0.1121	1	2	2	3	282600000	348	37.9	7.23
Q9UBB4	Ataxin-10 OS=Homo sapiens GN=ATXN10 PE=1 SV=1 - [ATX10_HUMAN]	183.45	0.1347	1	4	4	4	348900000	475	53.5	5.25
Q9UBE0	SUMO-activating enzyme subunit 1 OS=Homo sapiens GN=SAE1 PE=1 SV=1 - [SAE1_HUMAN]	167.8	0.263	1	6	6	7	399900000	346	38.4	5.3
Q9UBQ7	Glyoxylate reductase/hydroxypyruvate reductase OS=Homo sapiens GN=GRHPR PE=1 SV=1 - [GRHPR_HUMAN]	287.58	0.253	1	4	4	5	485200000	328	35.6	7.39
Q9UBT2	SUMO-activating enzyme subunit 2 OS=Homo sapiens GN=UBA2 PE=1 SV=2 - [SAE2_HUMAN]	152.42	0.1313	1	5	5	5	412500000	640	71.2	5.29
Q9UGI8	Testin OS=Homo sapiens GN=TES PE=1 SV=1 - [TES_HUMAN]	169.83	0.2494	1	6	6	7	507700000	421	48	7.68
Q9UHD1	Cysteine and histidine-rich domain-containing protein 1 OS=Homo sapiens GN=CHORDC1 PE=1 SV=2 - [CHRD1_HUMAN]	144.93	0.3102	1	6	6	6	472500000	332	37.5	7.87
Q9UHI8	A disintegrin and metalloproteinase with thrombospondin motifs 1 OS=Homo sapiens GN=ADAMTS1 PE=1 SV=4 - [ATS1_HUMAN]	225.36	0.1499	1	7	7	8	902600000	967	105.3	6.83
Q9UHJ6	Sedoheptulokinase OS=Homo sapiens GN=SHPK PE=1 SV=3 - [SHPK_HUMAN]	59.03	0.0837	1	2	2	2	65630000	478	51.5	6.83
Q9UHX1	Poly(U)-binding-splicing factor PUF60 OS=Homo sapiens GN=PUF60 PE=1 SV=1 - [PUF60_HUMAN]	154.69	0.1664	1	4	4	4	1007000000	559	59.8	5.29
Q9UHY7	Enolase-phosphatase E1 OS=Homo sapiens GN=ENOPH1 PE=1 SV=1 - [ENOPH_HUMAN]	37.65	0.0843	1	1	1	1	682500000	261	28.9	4.78
Q9UI26	Importin-11 OS=Homo sapiens GN=IPO11 PE=1 SV=1 - [IPO11_HUMAN]	47.24	0.0246	1	1	1	1	27140000	975	112.5	5.25
Q9UJU6	Drebrin-like protein OS=Homo sapiens GN=DBNL PE=1 SV=1 - [DBNL_HUMAN]	76.28	0.0372	1	2	2	2	60170000	430	48.2	5.05
Q9UK59	Lariat debranching enzyme OS=Homo sapiens GN=DBR1 PE=1 SV=2 - [DBR1_HUMAN]	54.1	0.0588	1	2	2	2	139800000	544	61.5	5.47
Q9UKD2	mRNA turnover protein 4 homolog OS=Homo sapiens GN=MRTO4 PE=1 SV=2 - [MRT4_HUMAN]	57.72	0.1004	1	1	1	1	134700000	239	27.5	8.29
Q9UKF6	Cleavage and polyadenylation specificity factor subunit 3 OS=Homo sapiens GN=CPSF3 PE=1 SV=1 - [CPSF3_HUMAN]	32.85	0.0146	1	1	1	1	43660000	684	77.4	5.6
Q9UKK9	ADP-sugar pyrophosphatase OS=Homo sapiens GN=NUDT5 PE=1 SV=1 - [NUDT5_HUMAN]	237.41	0.274	1	7	7	10	1173000000	219	24.3	4.94
Q9UL25	Ras-related protein Rab-21 OS=Homo sapiens GN=RAB21 PE=1 SV=3 - [RAB21_HUMAN]	36.66	0.0533	1	1	1	1	68270000	225	24.3	7.94
Q9UL46	Proteasome activator complex subunit 2 OS=Homo sapiens GN=PSME2 PE=1 SV=4 - [PSME2_HUMAN]	246.86	0.3515	1	5	5	7	362800000	239	27.4	5.73
Q9ULC4	Malignant T-cell-amplified sequence 1 OS=Homo sapiens GN=MCTS1 PE=1 SV=1 - [MCTS1_HUMAN]	121.61	0.3923	1	4	4	4	430200000	181	20.5	8.82
Q9ULV4	Coronin-1C OS=Homo sapiens GN=CORO1C PE=1 SV=1 - [COR1C_HUMAN]	214.79	0.1435	2	5	5	5	670300000	474	53.2	7.08
Q9UMS4	Pre-mRNA-processing factor 19 OS=Homo sapiens GN=PRPF19 PE=1 SV=1 - [PRP19_HUMAN]	168.5	0.2302	1	4	4	5	409400000	504	55.1	6.61
Q9UNF0	Protein kinase C and casein kinase substrate in neurons protein 2 OS=Homo sapiens GN=PACSIN2 PE=1 SV=2 - [PACN2_HUMAN]	39.74	0.0473	1	2	2	2	270100000	486	55.7	5.2
Q9UNH7	Sorting nexin-6 OS=Homo sapiens GN=SNX6 PE=1 SV=1 - [SNX6_HUMAN]	122.01	0.1059	1	3	3	3	464300000	406	46.6	6.16
Q9UNM6	26S proteasome non-ATPase regulatory subunit 13 OS=Homo sapiens GN=PSMD13 PE=1 SV=2 - [PSD13_HUMAN]	71.5	0.0532	1	2	2	2	244300000	376	42.9	5.81
Q9UNN5	FAS-associated factor 1 OS=Homo sapiens GN=FAF1 PE=1 SV=2 - [FAF1_HUMAN]	44.75	0.0431	1	2	2	2	189500000	650	73.9	4.88
Q9UNS2	COP9 signalosome complex subunit 3 OS=Homo sapiens GN=COPS3 PE=1 SV=3 - [CSN3_HUMAN]	58.96	0.0686	1	1	1	1	320000000	423	47.8	6.65
Q9UNW1	Multiple inositol polyphosphate phosphatase 1 OS=Homo sapiens GN=MINPP1 PE=1 SV=1 - [MINP1_HUMAN]	99.29	0.0637	1	2	2	2	142200000	487	55	7.81
Q9UQ80	Proliferation-associated protein 2G4 OS=Homo sapiens GN=PA2G4 PE=1 SV=3 - [PA2G4_HUMAN]	777.32	0.5685	1	19	19	25	6224000000	394	43.8	6.55
Q9Y224	UPF0568 protein C14orf166 OS=Homo sapiens GN=C14orf166 PE=1 SV=1 - [CN166_HUMAN]	23.55	0.1189	1	1	1	1	167500000	244	28.1	6.65
Q9Y230	RuvB-like 2 OS=Homo sapiens GN=RUVBL2 PE=1 SV=3 - [RUVB2_HUMAN]	117.79	0.1598	1	4	4	4	390900000	463	51.1	5.64
Q9Y243	RAC-gamma serine/threonine-protein kinase OS=Homo sapiens GN=AKT3 PE=1 SV=1 - [AKT3_HUMAN]	40.53	0.0271	1	1	1	1	89330000	479	55.7	6.02
Q9Y262	Eukaryotic translation initiation factor 3 subunit L OS=Homo sapiens GN=EIF3L PE=1 SV=1 - [EIF3L_HUMAN]	315.41	0.1383	1	6	6	6	737000000	564	66.7	6.34
Q9Y266	Nuclear migration protein nudC OS=Homo sapiens GN=NUDC PE=1 SV=1 - [NUDC_HUMAN]	539.3	0.3051	1	10	10	13	1498000000	331	38.2	5.38
Q9Y281	Cofilin-2 OS=Homo sapiens GN=CFL2 PE=1 SV=1 - [COF2_HUMAN]	55.48	0.2048	1	1	2	3	890000000	166	18.7	7.88
Q9Y285	Phenylalanine--tRNA ligase alpha subunit OS=Homo sapiens GN=FARSA PE=1 SV=3 - [SYFA_HUMAN]	103.35	0.0551	1	2	2	2	254200000	508	57.5	7.8
Q9Y295	Developmentally-regulated GTP-binding protein 1 OS=Homo sapiens GN=DRG1 PE=1 SV=1 - [DRG1_HUMAN]	95.39	0.1417	1	3	3	3	124200000	367	40.5	8.9
Q9Y2L1	Exosome complex exonuclease RRP44 OS=Homo sapiens GN=DIS3 PE=1 SV=2 - [RRP44_HUMAN]	25	0.0136	1	1	1	1		958	108.9	7.14
Q9Y2X7	ARF GTPase-activating protein GIT1 OS=Homo sapiens GN=GIT1 PE=1 SV=2 - [GIT1_HUMAN]	23.93	0.0184	1	1	1	1	4082000	761	84.3	6.8
Q9Y2Z0	Protein SGT1 homolog OS=Homo sapiens GN=SUGT1 PE=1 SV=3 - [SGT1_HUMAN]	68.27	0.1041	1	2	2	2	56990000	365	41	5.16
Q9Y333	U6 snRNA-associated Sm-like protein LSm2 OS=Homo sapiens GN=LSM2 PE=1 SV=1 - [LSM2_HUMAN]	99.84	0.2842	1	2	2	2	205400000	95	10.8	6.52
Q9Y376	Calcium-binding protein 39 OS=Homo sapiens GN=CAB39 PE=1 SV=1 - [CAB39_HUMAN]	24.56	0.0704	2	2	2	2	136300000	341	39.8	6.89
Q9Y3B2	Exosome complex component CSL4 OS=Homo sapiens GN=EXOSC1 PE=1 SV=1 - [EXOS1_HUMAN]	34.35	0.0821	1	1	1	1	51590000	195	21.4	8.24
Q9Y3B8	Oligoribonuclease, mitochondrial OS=Homo sapiens GN=REXO2 PE=1 SV=3 - [ORN_HUMAN]	92.1	0.1181	1	2	2	2	296800000	237	26.8	6.87
Q9Y3C6	Peptidyl-prolyl cis-trans isomerase-like 1 OS=Homo sapiens GN=PPIL1 PE=1 SV=1 - [PPIL1_HUMAN]	57.63	0.2048	1	2	2	2	382400000	166	18.2	7.99
Q9Y3C8	Ubiquitin-fold modifier-conjugating enzyme 1 OS=Homo sapiens GN=UFC1 PE=1 SV=3 - [UFC1_HUMAN]	36.22	0.0778	1	1	1	1	76920000	167	19.4	7.4
Q9Y3F4	Serine-threonine kinase receptor-associated protein OS=Homo sapiens GN=STRAP PE=1 SV=1 - [STRAP_HUMAN]	83.19	0.1171	1	3	3	3	280800000	350	38.4	5.12
Q9Y3I0	tRNA-splicing ligase RtcB homolog OS=Homo sapiens GN=RTCB PE=1 SV=1 - [RTCB_HUMAN]	91.55	0.0693	1	2	2	2	187300000	505	55.2	7.23
Q9Y3L3	SH3 domain-binding protein 1 OS=Homo sapiens GN=SH3BP1 PE=1 SV=3 - [3BP1_HUMAN]	26.98	0.0285	1	1	1	1	31350000	701	75.7	6.77
Q9Y490	Talin-1 OS=Homo sapiens GN=TLN1 PE=1 SV=3 - [TLN1_HUMAN]	1133.3	0.2133	1	29	29	30	584300000	2541	269.6	6.07
Q9Y4Z0	U6 snRNA-associated Sm-like protein LSm4 OS=Homo sapiens GN=LSM4 PE=1 SV=1 - [LSM4_HUMAN]	44.31	0.1151	1	1	1	1	435200000	139	15.3	9.99
Q9Y570	Protein phosphatase methylesterase 1 OS=Homo sapiens GN=PPME1 PE=1 SV=3 - [PPME1_HUMAN]	106.28	0.0777	1	2	2	2	122600000	386	42.3	5.97
Q9Y5B9	FACT complex subunit SPT16 OS=Homo sapiens GN=SUPT16H PE=1 SV=1 - [SP16H_HUMAN]	130.69	0.0248	1	2	2	3	348200000	1047	119.8	5.66
Q9Y5K6	CD2-associated protein OS=Homo sapiens GN=CD2AP PE=1 SV=1 - [CD2AP_HUMAN]	45.75	0.0516	1	2	2	2	160100000	639	71.4	6.4
Q9Y5L0	Transportin-3 OS=Homo sapiens GN=TNPO3 PE=1 SV=3 - [TNPO3_HUMAN]	70.19	0.0217	1	1	1	1	110200000	923	104.1	5.57
Q9Y5S9	RNA-binding protein 8A OS=Homo sapiens GN=RBM8A PE=1 SV=1 - [RBM8A_HUMAN]	104.39	0.1092	1	1	1	2	1010000000	174	19.9	5.72
Q9Y5X3	Sorting nexin-5 OS=Homo sapiens GN=SNX5 PE=1 SV=1 - [SNX5_HUMAN]	205.58	0.1757	1	4	4	5	355000000	404	46.8	6.76
Q9Y617	Phosphoserine aminotransferase OS=Homo sapiens GN=PSAT1 PE=1 SV=2 - [SERC_HUMAN]	543.86	0.5324	1	15	15	17	1491000000	370	40.4	7.66
Q9Y678	Coatomer subunit gamma-1 OS=Homo sapiens GN=COPG1 PE=1 SV=1 - [COPG1_HUMAN]	31.16	0.0172	1	1	1	1	41020000	874	97.7	5.47
Q9Y696	Chloride intracellular channel protein 4 OS=Homo sapiens GN=CLIC4 PE=1 SV=4 - [CLIC4_HUMAN]	102.5	0.1937	1	4	4	4	277300000	253	28.8	5.59
Q9Y6A4	Cilia- and flagella-associated protein 20 OS=Homo sapiens GN=CFAP20 PE=1 SV=1 - [CFA20_HUMAN]	21.09	0.1295	1	1	1	1	142100000	193	22.8	9.76
Q9Y6E0	Serine/threonine-protein kinase 24 OS=Homo sapiens GN=STK24 PE=1 SV=1 - [STK24_HUMAN]	54.73	0.0858	3	2	2	2	45230000	443	49.3	5.69
Q9Y6E2	Basic leucine zipper and W2 domain-containing protein 2 OS=Homo sapiens GN=BZW2 PE=1 SV=1 - [BZW2_HUMAN]	310.83	0.2172	1	5	5	7	467800000	419	48.1	6.68
Q9Y6I3	Epsin-1 OS=Homo sapiens GN=EPN1 PE=1 SV=2 - [EPN1_HUMAN]	41.54	0.0243	2	1	1	1	50460000	576	60.3	4.83
Q9Y6N6	Laminin subunit gamma-3 OS=Homo sapiens GN=LAMC3 PE=1 SV=3 - [LAMC3_HUMAN]	69.27	0.019	1	1	1	2	646200000	1575	171.1	6.58
O00468	Agrin OS=Homo sapiens GN=AGRN PE=1 SV=5 - [AGRIN_HUMAN]	116.31	0.03	1	4	4	4	346000000	2067	217.1	6.39
P0CG48	Polyubiquitin-C OS=Homo sapiens GN=UBC PE=1 SV=3 - [UBC_HUMAN]	151.03	0.473	4	4	4	4	956400000	685	77	7.66
P0C0L4	Complement C4-A OS=Homo sapiens GN=C4A PE=1 SV=2 - [CO4A_HUMAN]	106.51	0.0132	2	2	2	4	677700000	1744	192.7	7.08
