# Supplementary material for: Photoreceptor laminin drives differentiation of human pluripotent stem cells to photoreceptor progenitors that partially restore retina function
Source: Mol Ther. 2023 Jan 12;31(3):825–46. doi: 10.1016/j.ymthe.2022.12.012 (PMC10014235; doi:10.1016/j.ymthe.2022.12.012)
Supplement: Table S2. Differential gene expression analysis between different photoreceptor progenitors differentiated on LN523, LN323, and LN521 culture matrices at day 22 and day 32 [file mmc3.zip]

Archive with 1 entries (1 files):
- ymthe_5977_mmc3.xlsb
